# Supplementary material for: Functional analysis of the secondary HIV-1 capsid binding site in the host protein cyclophilin A
Source: Retrovirology. 2019 Apr 4;16:10. doi: 10.1186/s12977-019-0471-4 (PMC6449974; doi:10.1186/s12977-019-0471-4)
Supplement: Supplementary file 2 — Additional file 2. Tables of SPR sensorgram data. [file 12977_2019_471_MOESM2_ESM.xlsx]

## Sheet: S1, A25D-CA
Time (s)	1.1E-6 M CypA	2.3E-6 M CypA	4.5E-6 M CypA	9.1E-6 M CypA	18.2E-6 M CypA	36.4E-6 M CypA	72.8E-6 M CypA
-10.011	0.022949	0.00195	0.011719	0.00684	0.013184	0.016113	0.022461
-9.986	0.022949	0.00269	0.011719	0.00684	0.013184	0.016846	0.014648
-9.961	0.022949	0.011719	0.011719	0.00684	0.013916	0.01416	0.014648
-9.936	0.022949	0.011719	0.011719	0.00684	0.022949	0.01416	0.014648
-9.911	0.022949	0.011719	0.011719	0.00684	0.022949	0.01416	0.014648
-9.886	0.022949	0.011719	0.011719	0.00684	0.022949	0.01416	0.014648
-9.861	0.011231	0.011719	0.011719	0.00684	0.022949	0.01416	0.014648
-9.836	0.011231	0.011719	0.011719	0.00684	0.015137	0.01416	0.014648
-9.811	0.011231	0.011719	0.011719	0.00684	0.015137	0.01416	0.014648
-9.786	0.010498	0.011719	0.011719	0.00684	0.014404	0.014131	0.00293
-9.761	0.0022	0.010986	0.01172	0.0061	0.00537	0.013067	0.0022
-9.736	0.011231	0.00195	0.011719	-0.00293	0.00537	0.00439	-0.00684
-9.711	0.011231	0.00195	0.011719	-0.00293	0.00537	0.00439	-0.00684
-9.686	0.011231	0.00195	0.011719	-0.00293	0.00537	0.00439	-0.00684
-9.661	0.011231	0.00195	0.011719	-0.01074	0.00537	0.00439	-0.00684
-9.636	0.011231	0.00195	0.011719	-0.01074	0.00537	-0.00342	-0.00684
-9.611	0.011231	0.00195	0.011719	-0.01074	0.00537	-0.00342	-0.00684
-9.586	0.011231	-0.00977	0.011719	-0.01074	0.00537	-0.00342	-0.00684
-9.561	0.019043	-0.00903	0.019531	-0.01074	0.00146	-0.00311	-0.00684
-9.536	0.019043	0.00781	0.011719	-0.0022	0.00146	0.00439	-0.01074
-9.511	0.019043	0.00781	0.011719	0.00684	0.00146	0.00439	-0.01074
-9.486	0.019043	0.00781	0.011719	0.00684	0.00146	0.00439	-0.01074
-9.461	0.019043	0.00781	0.011719	0.00684	0.00146	0.00439	-0.01074
-9.436	0.011231	0.00781	0.011719	0.00684	0.00146	-0.00732	-0.01074
-9.411	0.011231	0.00781	0.011719	0.00684	0.00146	-0.00732	-0.01074
-9.386	0.011231	0.00781	0.011719	0.00684	0.00146	-0.00732	-0.01074
-9.361	0.011231	0.00781	0.011719	0.00684	0.00146	-0.00732	-0.01855
-9.336	0.011231	0.00781	0.010986	0.00684	0.000733	-0.00735	-0.01855
-9.311	0.011231	0.00708	0.00195	0.0061	-0.0083	-0.00842	-0.01929
-9.286	0.011231	-0.00195	0.00195	-0.00293	-0.0083	-0.01709	-0.02832
-9.261	0.011231	-0.00195	0.00195	-0.00293	-0.0083	-0.01636	-0.02832
-9.236	0.011231	-0.00195	0.00195	-0.00293	-0.0083	-0.00732	-0.02759
-9.211	0.011231	-0.00195	0.00195	-0.00293	-0.0083	-0.00732	-0.01855
-9.186	0.011231	-0.00122	0.00195	-0.00293	-0.0083	-0.00732	-0.01855
-9.161	0.011231	0.00781	-0.00977	-0.00293	-0.0083	-0.00732	-0.01855
-9.136	0.011231	0.00781	-0.00977	-0.01465	-0.0083	-0.00732	-0.01855
-9.111	0.011231	0.00781	-0.00977	-0.01465	-0.01611	-0.00732	-0.01855
-9.086	0.011231	0	-0.00977	-0.01465	-0.01611	-0.01904	-0.03027
-9.061	0.011231	0	-0.00977	-0.01465	-0.01611	-0.01904	-0.03027
-9.036	0.011231	0	-0.00977	-0.01392	-0.01611	-0.01904	-0.03027
-9.011	0.011231	0	-0.00879	-0.00488	-0.01611	-0.01904	-0.03027
-8.986	0.011963	0	0.00195	-0.00488	-0.01538	-0.01904	-0.03027
-8.961	0.020996	0	0.00195	-0.00488	-0.00635	-0.01904	-0.03027
-8.936	0.020996	0	0.00195	-0.00488	-0.00635	-0.01904	-0.03027
-8.911	0.020996	0	0.00195	-0.00488	-0.00635	-0.01904	-0.03027
-8.886	0.020996	0	0.00195	-0.00488	-0.00635	-0.01904	-0.03027
-8.861	0.020996	0	0.00195	-0.00488	-0.00635	-0.01904	-0.03809
-8.836	0.020996	0	0.00195	-0.00488	-0.00635	-0.02686	-0.03809
-8.811	0.020264	0	0.00122	-0.00488	-0.00708	-0.02688	-0.03809
-8.786	0.011232	-0.000732	-0.00781	-0.00562	-0.01611	-0.02795	-0.03882
-8.761	0.011231	-0.00977	-0.00781	-0.01465	-0.01611	-0.03662	-0.04785
-8.736	0.011231	-0.00977	-0.00781	-0.01465	-0.01611	-0.03662	-0.04785
-8.711	0.011231	-0.00903	-0.00781	-0.01465	-0.02783	-0.03662	-0.04785
-8.686	-0.000488	0	-0.00781	-0.01465	-0.02783	-0.03662	-0.04785
-8.661	-0.000488	0	-0.00781	-0.01465	-0.02783	-0.03662	-0.04785
-8.636	-0.000488	0	-0.00781	-0.01465	-0.02783	-0.03662	-0.04785
-8.611	0.011231	0	0.00391	-0.01465	-0.01611	-0.03615	-0.04785
-8.586	0.011231	0.011719	-0.00781	-0.00293	-0.01611	-0.02417	-0.03613
-8.561	0.011231	0.011719	-0.00781	-0.0022	-0.01611	-0.01514	-0.04785
-8.536	0.011231	0.011719	-0.00781	0.00684	-0.01611	-0.02686	-0.04785
-8.511	0.011231	0.011719	-0.00781	0.00684	-0.01611	-0.02686	-0.04785
-8.486	0.011231	0.011719	-0.00781	-0.000977	-0.01611	-0.02686	-0.04785
-8.461	0.011231	0.011719	-0.00781	-0.000977	-0.01611	-0.02686	-0.04785
-8.436	0.011231	0.011719	-0.00781	-0.000977	-0.01611	-0.02686	-0.04785
-8.411	0.011231	0.011719	-0.00781	-0.000977	-0.01611	-0.02686	-0.04712
-8.386	0.010498	0.011719	-0.00781	-0.000977	-0.01685	-0.02688	-0.03809
-8.361	0.00146	0.010986	-0.00781	-0.00171	-0.02588	-0.03576	-0.03882
-8.336	0.00146	0.00195	-0.00781	-0.01074	-0.02588	-0.04443	-0.04785
-8.311	0.00244	0.00195	-0.00781	-0.01074	-0.02588	-0.04443	-0.05566
-8.286	0.013184	-0.00903	-0.00781	-0.01074	-0.02588	-0.04443	-0.05566
-8.261	0.013184	0	-0.01563	-0.01074	-0.02588	-0.04443	-0.05566
-8.236	0.013184	0	-0.01563	-0.01074	-0.0376	-0.04443	-0.05566
-8.211	0.013184	0	-0.01563	-0.01074	-0.0376	-0.04443	-0.05566
-8.186	0.013184	0	-0.01563	-0.01074	-0.03687	-0.04443	-0.05566
-8.161	0.013184	0	-0.01563	-0.01074	-0.02783	-0.04443	-0.06738
-8.136	0.013184	0	-0.01563	-0.02246	-0.02783	-0.04443	-0.06738
-8.111	0.013184	0	-0.01563	-0.02246	-0.02783	-0.04443	-0.06738
-8.086	0.013184	0	-0.01563	-0.02246	-0.02783	-0.04443	-0.06738
-8.061	0.013184	0	-0.01563	-0.02246	-0.02783	-0.04443	-0.06738
-8.036	0.013184	0	-0.01563	-0.02246	-0.02783	-0.04443	-0.06738
-8.011	0.013184	0	-0.01563	-0.02246	-0.02783	-0.04443	-0.06738
-7.986	0.013916	0	-0.01563	-0.02246	-0.02783	-0.04443	-0.06738
-7.961	0.022949	0	-0.01489	-0.02246	-0.02783	-0.05615	-0.06738
-7.936	0.022949	0.000732	-0.00586	-0.02246	-0.02783	-0.05542	-0.06738
-7.911	0.022949	0.00903	-0.00586	-0.02246	-0.02783	-0.04712	-0.06738
-7.886	0.015137	0.000732	-0.00586	-0.02246	-0.03564	-0.05542	-0.06738
-7.861	0.015137	0.00977	-0.00586	-0.02246	-0.03564	-0.04639	-0.0752
-7.836	0.015137	0.00977	-0.00586	-0.02246	-0.03564	-0.04639	-0.0752
-7.811	0.014404	0.00977	-0.00659	-0.02246	-0.03638	-0.04642	-0.0752
-7.786	0.00537	0.00903	-0.01562	-0.02319	-0.04541	-0.04748	-0.07593
-7.761	0.00537	0	-0.01563	-0.03223	-0.04541	-0.05615	-0.08496
-7.736	0.00537	0	-0.01563	-0.03223	-0.04541	-0.05615	-0.08496
-7.711	0.00537	0	-0.01563	-0.03223	-0.04541	-0.05615	-0.08496
-7.686	0.00537	0	-0.02734	-0.03223	-0.04541	-0.06396	-0.09668
-7.661	0.00537	0	-0.02734	-0.03223	-0.04541	-0.06396	-0.09595
-7.636	0.00537	-0.00781	-0.02734	-0.03223	-0.04541	-0.06396	-0.08691
-7.611	0.013184	-0.00781	-0.01953	-0.03223	-0.0376	-0.06365	-0.08691
-7.586	0.013184	0	-0.01953	-0.02441	-0.0376	-0.05615	-0.07983
-7.561	0.013184	0	-0.01953	-0.02441	-0.0376	-0.05615	-0.08887
-7.536	0.013184	0	-0.01953	-0.02441	-0.0376	-0.05615	-0.08887
-7.511	0.013184	0	-0.01953	-0.02441	-0.0376	-0.05688	-0.08887
-7.486	0.013184	0	-0.01953	-0.02441	-0.0376	-0.06592	-0.08887
-7.461	0.013184	0	-0.01953	-0.02441	-0.0376	-0.06592	-0.08887
-7.436	0.013184	0	-0.01953	-0.02441	-0.0376	-0.07764	-0.08887
-7.411	0.013184	0	-0.01953	-0.02368	-0.0376	-0.07764	-0.08887
-7.386	0.013184	0	-0.01953	-0.01465	-0.04932	-0.07764	-0.10059
-7.361	0.013184	0	-0.01953	-0.01465	-0.05005	-0.07764	-0.10059
-7.336	0.013184	0	-0.01953	-0.01465	-0.05908	-0.07764	-0.10059
-7.311	0.013184	0	-0.01953	-0.01465	-0.05908	-0.07764	-0.10059
-7.286	0.013184	0	-0.01953	-0.01465	-0.05908	-0.07764	-0.10059
-7.261	0.013184	0	-0.01953	-0.01465	-0.05908	-0.07764	-0.10059
-7.236	0.013184	0	-0.01953	-0.01465	-0.05908	-0.07764	-0.10059
-7.211	0.013184	0	-0.01953	-0.01465	-0.05908	-0.07764	-0.10059
-7.186	0.00146	0	-0.01953	-0.01465	-0.05908	-0.07764	-0.10059
-7.161	0.00146	0	-0.02734	-0.01538	-0.05908	-0.07764	-0.10059
-7.136	0.00146	0	-0.02734	-0.02441	-0.05908	-0.07764	-0.10059
-7.111	0.00146	0	-0.02734	-0.02441	-0.05908	-0.07764	-0.10059
-7.086	0.00146	0	-0.02734	-0.02441	-0.05908	-0.07764	-0.1084
-7.061	0.00146	0	-0.02734	-0.02441	-0.05908	-0.07764	-0.1084
-7.036	0.00146	0	-0.02734	-0.02441	-0.05908	-0.08545	-0.10913
-7.011	0.00146	0	-0.02734	-0.03223	-0.05908	-0.08545	-0.11816
-6.986	0.00146	0	-0.02734	-0.03223	-0.05908	-0.08545	-0.11816
-6.961	0.00146	0	-0.02734	-0.03223	-0.05908	-0.08545	-0.11816
-6.936	0.00146	0	-0.02734	-0.03223	-0.05908	-0.08545	-0.11816
-6.911	0.0022	0	-0.02661	-0.03223	-0.05835	-0.08542	-0.11816
-6.886	0.010497	0.000732	-0.01831	-0.03149	-0.05005	-0.08439	-0.11743
-6.861	0.00146	0.00903	-0.02734	-0.02319	-0.05908	-0.07678	-0.10913
-6.836	0.0022	0	-0.02661	-0.03223	-0.05908	-0.08542	-0.11816
-6.811	0.011231	0.000732	-0.01758	-0.03149	-0.05908	-0.08436	-0.11743
-6.786	0.011231	0.00977	-0.01831	-0.02246	-0.05908	-0.0874	-0.1084
-6.761	0.011231	0.00977	-0.02734	-0.02246	-0.05908	-0.0874	-0.1084
-6.736	0.011231	0.00977	-0.02734	-0.02246	-0.05908	-0.0874	-0.1084
-6.711	0.011231	0.00903	-0.02734	-0.02246	-0.06689	-0.0874	-0.1084
-6.686	0.011231	0	-0.02734	-0.02246	-0.06689	-0.0874	-0.1084
-6.661	0.011231	0	-0.02734	-0.02246	-0.06689	-0.0874	-0.1084
-6.636	0.011231	-0.01172	-0.02734	-0.02246	-0.06689	-0.0874	-0.12012
-6.611	0.022949	-0.01172	-0.01563	-0.02246	-0.05518	-0.08767	-0.12012
-6.586	0.022217	0.011719	-0.01563	-0.01074	-0.05518	-0.08545	-0.1084
-6.561	0.013184	0	-0.01563	-0.01074	-0.05518	-0.08545	-0.10913
-6.536	0.013184	0.011719	-0.01563	-0.01074	-0.05518	-0.08545	-0.11816
-6.511	0.013184	0.011719	-0.01563	-0.01074	-0.05518	-0.08545	-0.11816
-6.486	0.013184	0	-0.01563	-0.01074	-0.05591	-0.08545	-0.11816
-6.461	0.013184	0	-0.01563	-0.01074	-0.06494	-0.08545	-0.11816
-6.436	0.013184	0	-0.01563	-0.01074	-0.07666	-0.08545	-0.11816
-6.411	0.013184	0	-0.01563	-0.02246	-0.07666	-0.08545	-0.11816
-6.386	0.013184	0	-0.01563	-0.02319	-0.07666	-0.08545	-0.11816
-6.361	0.013184	0	-0.01563	-0.03223	-0.07666	-0.08545	-0.11816
-6.336	0.013184	0	-0.01563	-0.03223	-0.07666	-0.08545	-0.11816
-6.311	0.013184	0	-0.01563	-0.03223	-0.07666	-0.09717	-0.11816
-6.286	0.013184	0	-0.02734	-0.03223	-0.07666	-0.09717	-0.11816
-6.261	0.013184	0	-0.02734	-0.03223	-0.07666	-0.09717	-0.11816
-6.236	0.013184	0	-0.02734	-0.03223	-0.07666	-0.09717	-0.11816
-6.211	0.013184	0	-0.02734	-0.03223	-0.07666	-0.09717	-0.12598
-6.186	0.013184	0	-0.02734	-0.03223	-0.07666	-0.09717	-0.12671
-6.161	0.013184	0	-0.02734	-0.03223	-0.07666	-0.09717	-0.13574
-6.136	0.013184	-0.000732	-0.02734	-0.03223	-0.07666	-0.09717	-0.13574
-6.111	0.013184	-0.00977	-0.02734	-0.03223	-0.07666	-0.09717	-0.13574
-6.086	0.013184	-0.00977	-0.02734	-0.03223	-0.07739	-0.09717	-0.13574
-6.061	0.013184	-0.00977	-0.02734	-0.03223	-0.08643	-0.10498	-0.13574
-6.036	0.013184	-0.00977	-0.02808	-0.03223	-0.08643	-0.10498	-0.13574
-6.011	0.00537	-0.00977	-0.03711	-0.03223	-0.08643	-0.10498	-0.13574
-5.986	0.00537	-0.00977	-0.03711	-0.03223	-0.08643	-0.10498	-0.13574
-5.961	0.00537	-0.00977	-0.03711	-0.03223	-0.08643	-0.10498	-0.14746
-5.936	0.00537	-0.00977	-0.03711	-0.03223	-0.08643	-0.10498	-0.14746
-5.911	0.00537	-0.00977	-0.03711	-0.03223	-0.08643	-0.10498	-0.14746
-5.886	0.00537	-0.00977	-0.03711	-0.03223	-0.08643	-0.10498	-0.14746
-5.861	0.00537	-0.00977	-0.03711	-0.03223	-0.08643	-0.10498	-0.14746
-5.836	0.00537	-0.00977	-0.03711	-0.03223	-0.08643	-0.10498	-0.14746
-5.811	0.00537	-0.00977	-0.03711	-0.03223	-0.08643	-0.10498	-0.14746
-5.786	0.00537	-0.00977	-0.03711	-0.04395	-0.08643	-0.10498	-0.14746
-5.761	0.00537	-0.00977	-0.03711	-0.04468	-0.09424	-0.10498	-0.14746
-5.736	0.00537	-0.00977	-0.03711	-0.05371	-0.09424	-0.10498	-0.14746
-5.711	0.00537	-0.00977	-0.03711	-0.05298	-0.09424	-0.1167	-0.14746
-5.686	0.00537	-0.00977	-0.04492	-0.04395	-0.09424	-0.1167	-0.14746
-5.661	0.00537	-0.00977	-0.04492	-0.04395	-0.09424	-0.1167	-0.14746
-5.636	0.00537	-0.00977	-0.04492	-0.04395	-0.09424	-0.1167	-0.14746
-5.611	0.00537	-0.00977	-0.04492	-0.04468	-0.09424	-0.1167	-0.14746
-5.586	0.00537	-0.00977	-0.04492	-0.05371	-0.09424	-0.1167	-0.15527
-5.561	0.00537	-0.00977	-0.04492	-0.05371	-0.09424	-0.1167	-0.15527
-5.536	-0.00635	-0.01758	-0.04492	-0.05371	-0.09424	-0.1167	-0.15527
-5.511	-0.00635	-0.01758	-0.04492	-0.05298	-0.09424	-0.1167	-0.15527
-5.486	-0.00635	-0.01758	-0.04419	-0.04395	-0.09424	-0.1167	-0.15527
-5.461	-0.00635	-0.01758	-0.03516	-0.04395	-0.09424	-0.1167	-0.15527
-5.436	-0.00635	-0.01758	-0.03516	-0.04395	-0.09424	-0.1167	-0.15527
-5.411	-0.00635	-0.01758	-0.03516	-0.04395	-0.09424	-0.12451	-0.15527
-5.386	-0.00635	-0.01758	-0.03516	-0.05176	-0.09424	-0.12451	-0.15527
-5.361	-0.00562	-0.01758	-0.03516	-0.05176	-0.09424	-0.12451	-0.15527
-5.336	0.00269	-0.01758	-0.03516	-0.05176	-0.10596	-0.12451	-0.16699
-5.311	0.00146	-0.01758	-0.02734	-0.05176	-0.09814	-0.1242	-0.16699
-5.286	0.00146	-0.00977	-0.02734	-0.04395	-0.09814	-0.1167	-0.15918
-5.261	0.0022	-0.00977	-0.02734	-0.04395	-0.09814	-0.1167	-0.15918
-5.236	0.011231	-0.00977	-0.02734	-0.04395	-0.09814	-0.1167	-0.15918
-5.211	0.011231	-0.00977	-0.02734	-0.04395	-0.09814	-0.1167	-0.15918
-5.186	0.011231	-0.00977	-0.02734	-0.04468	-0.09814	-0.1167	-0.15918
-5.161	0.010498	-0.00977	-0.02808	-0.05371	-0.09888	-0.11673	-0.15918
-5.136	0.00147	-0.0105	-0.03711	-0.05371	-0.10791	-0.11779	-0.15991
-5.111	0.00146	-0.01953	-0.03711	-0.05371	-0.10791	-0.12647	-0.16895
-5.086	0.00146	-0.01953	-0.03711	-0.05371	-0.10791	-0.12647	-0.16895
-5.061	0.00146	-0.01953	-0.03711	-0.05444	-0.10791	-0.12647	-0.16895
-5.036	0.00146	-0.01953	-0.03711	-0.06348	-0.10791	-0.12647	-0.16895
-5.011	0.00146	-0.01953	-0.03711	-0.06348	-0.10791	-0.12647	-0.16895
-4.986	0.00146	-0.01953	-0.03711	-0.06348	-0.10791	-0.13818	-0.16895
-4.961	0.00146	-0.01953	-0.03711	-0.06348	-0.10791	-0.13818	-0.18066
-4.936	0.013184	-0.01953	-0.02539	-0.06348	-0.09619	-0.13772	-0.18066
-4.911	0.013184	-0.00781	-0.02539	-0.05176	-0.10791	-0.12647	-0.16895
-4.886	0.013184	-0.00781	-0.02539	-0.05176	-0.10791	-0.12647	-0.16895
-4.861	0.013184	-0.00781	-0.02539	-0.05103	-0.10791	-0.12647	-0.16895
-4.836	0.013184	-0.00781	-0.02539	-0.04199	-0.10791	-0.12647	-0.16895
-4.811	0.013184	-0.00781	-0.02539	-0.04199	-0.10864	-0.12647	-0.16895
-4.786	0.013184	-0.00781	-0.02539	-0.04199	-0.11768	-0.12647	-0.16895
-4.761	0.013184	-0.00781	-0.02539	-0.04199	-0.11694	-0.12647	-0.16895
-4.736	0.013184	-0.00781	-0.02539	-0.05371	-0.10864	-0.12647	-0.16968
-4.711	0.013184	-0.00781	-0.02539	-0.05371	-0.11768	-0.12647	-0.17871
-4.686	0.013184	-0.00781	-0.02539	-0.05371	-0.11768	-0.12647	-0.17871
-4.661	0.013184	-0.00781	-0.02539	-0.05371	-0.12549	-0.12647	-0.17871
-4.636	0.013184	-0.00781	-0.02539	-0.05371	-0.12476	-0.12647	-0.17871
-4.611	0.013184	-0.00781	-0.02539	-0.05371	-0.11572	-0.12647	-0.17871
-4.586	0.013184	-0.00781	-0.02539	-0.05371	-0.11572	-0.13428	-0.17871
-4.561	0.013184	-0.00781	-0.02539	-0.05371	-0.11572	-0.13428	-0.17871
-4.536	0.013184	-0.00781	-0.02539	-0.05371	-0.11572	-0.13428	-0.18652
-4.511	0.013184	-0.00708	-0.02539	-0.05371	-0.11646	-0.13428	-0.17871
-4.486	0.013184	-0.00977	-0.02539	-0.05371	-0.12549	-0.13501	-0.18652
-4.461	0.013184	-0.00977	-0.02539	-0.05371	-0.12549	-0.14404	-0.18652
-4.436	0.013184	-0.00977	-0.02539	-0.05371	-0.12549	-0.14404	-0.18652
-4.411	0.013184	-0.0105	-0.02539	-0.05371	-0.12549	-0.14404	-0.18652
-4.386	0.013184	-0.0188	-0.02539	-0.05371	-0.12549	-0.14404	-0.18652
-4.361	0.013184	-0.00977	-0.02539	-0.05371	-0.12549	-0.14404	-0.18652
-4.336	0.013184	-0.00977	-0.02539	-0.05371	-0.12549	-0.14404	-0.18652
-4.311	0.013184	-0.00977	-0.02539	-0.05371	-0.12549	-0.14404	-0.18652
-4.286	0.013184	-0.00977	-0.02539	-0.05371	-0.12549	-0.14404	-0.18652
-4.261	0.013184	-0.00977	-0.02539	-0.05371	-0.12549	-0.15576	-0.18652
-4.236	0.013184	-0.00977	-0.03711	-0.05371	-0.12549	-0.15576	-0.18652
-4.211	0.013184	-0.00977	-0.03711	-0.05371	-0.12549	-0.15576	-0.18652
-4.186	0.013184	-0.00977	-0.03711	-0.06152	-0.12549	-0.15576	-0.18652
-4.161	0.013184	-0.00977	-0.03711	-0.06152	-0.12549	-0.15576	-0.18652
-4.136	0.013184	-0.00977	-0.03711	-0.06152	-0.12549	-0.15576	-0.18652
-4.111	0.013184	-0.00977	-0.03711	-0.06152	-0.12549	-0.15576	-0.18652
-4.086	0.013184	-0.00977	-0.03711	-0.06152	-0.13721	-0.15576	-0.18652
-4.061	0.013184	-0.00977	-0.03711	-0.06152	-0.13721	-0.15576	-0.18652
-4.036	0.013184	-0.00977	-0.03711	-0.06152	-0.13721	-0.15576	-0.18652
-4.011	0.013184	-0.00977	-0.03711	-0.06152	-0.13721	-0.15576	-0.18652
-3.986	0.013184	-0.00977	-0.03711	-0.06152	-0.13721	-0.15576	-0.18652
-3.961	0.013184	-0.00977	-0.03711	-0.07324	-0.13721	-0.15576	-0.19824
-3.936	0.00146	-0.00977	-0.03711	-0.07324	-0.13721	-0.15576	-0.19824
-3.911	0.00147	-0.00977	-0.04883	-0.07324	-0.14892	-0.15623	-0.19824
-3.886	0.00146	-0.02148	-0.03711	-0.08496	-0.13721	-0.16701	-0.20996
-3.861	0.00146	-0.00977	-0.03711	-0.07324	-0.13721	-0.15576	-0.19898
-3.836	0.00146	0.00195	-0.03711	-0.07324	-0.13721	-0.16357	-0.20801
-3.811	0.00146	-0.00977	-0.03711	-0.07324	-0.13721	-0.16357	-0.20728
-3.786	0.00146	0.00195	-0.03711	-0.07324	-0.13721	-0.16357	-0.20679
-3.761	0.00146	-0.00977	-0.03711	-0.07324	-0.14502	-0.16357	-0.21582
-3.736	0.00146	0.00195	-0.03711	-0.07324	-0.14502	-0.16357	-0.21509
-3.711	0.00146	-0.00977	-0.03711	-0.07324	-0.14575	-0.16357	-0.20679
-3.686	0.00146	-0.00977	-0.03711	-0.07324	-0.15479	-0.16357	-0.21582
-3.661	0.000732	-0.00977	-0.03711	-0.07324	-0.15479	-0.16357	-0.21582
-3.636	-0.0083	-0.00977	-0.03711	-0.07324	-0.15479	-0.16357	-0.21582
-3.611	-0.0083	-0.00977	-0.04492	-0.07324	-0.15479	-0.16357	-0.21582
-3.586	-0.0083	-0.00977	-0.04492	-0.07324	-0.15479	-0.16357	-0.21582
-3.561	-0.0083	-0.0105	-0.04492	-0.07324	-0.15479	-0.16431	-0.21582
-3.536	-0.0083	-0.01953	-0.04492	-0.07324	-0.15479	-0.17334	-0.21582
-3.511	-0.0083	-0.01953	-0.04492	-0.07324	-0.15479	-0.18433	-0.21582
-3.486	-0.0083	-0.01953	-0.04492	-0.07324	-0.15479	-0.17529	-0.21582
-3.461	-0.0083	-0.01953	-0.04492	-0.07324	-0.15552	-0.17603	-0.21582
-3.436	-0.0083	-0.01953	-0.04492	-0.07324	-0.16455	-0.18506	-0.21582
-3.411	-0.0083	-0.01953	-0.04565	-0.08105	-0.16455	-0.18506	-0.21582
-3.386	-0.0083	-0.01953	-0.05469	-0.07324	-0.16455	-0.18506	-0.22754
-3.361	-0.0083	-0.01953	-0.05469	-0.08105	-0.16455	-0.18506	-0.22754
-3.336	-0.0083	-0.01953	-0.06641	-0.08105	-0.16455	-0.18506	-0.22754
-3.311	-0.0083	-0.01953	-0.06641	-0.08105	-0.16455	-0.18506	-0.22754
-3.286	-0.0083	-0.01953	-0.06641	-0.08105	-0.16455	-0.18506	-0.22754
-3.261	-0.0083	-0.01953	-0.06641	-0.08105	-0.16455	-0.18506	-0.22754
-3.236	-0.00928	-0.00781	-0.06641	-0.08105	-0.16455	-0.18579	-0.22754
-3.211	-0.02002	-0.00781	-0.06641	-0.08105	-0.16455	-0.20654	-0.22754
-3.186	-0.01929	-0.00781	-0.06567	-0.09277	-0.16455	-0.20651	-0.22852
-3.161	-0.01026	-0.00708	-0.05664	-0.08032	-0.16455	-0.20545	-0.23853
-3.136	-0.01025	0.00122	-0.05664	-0.08301	-0.16455	-0.19678	-0.22949
-3.111	-0.01025	-0.00781	-0.05664	-0.08301	-0.16455	-0.19678	-0.22949
-3.086	-0.01025	-0.00781	-0.05664	-0.08374	-0.16455	-0.19678	-0.22949
-3.061	-0.01025	-0.00781	-0.05664	-0.09277	-0.16455	-0.19678	-0.22949
-3.036	-0.01025	-0.00781	-0.05664	-0.09277	-0.16455	-0.19678	-0.22949
-3.011	-0.01025	-0.00781	-0.05664	-0.09277	-0.16455	-0.19751	-0.22949
-2.986	-0.01025	-0.00781	-0.05664	-0.09277	-0.16553	-0.20654	-0.22949
-2.961	-0.01025	-0.00781	-0.05664	-0.08105	-0.17627	-0.20654	-0.22949
-2.936	-0.01025	-0.00781	-0.06934	-0.09277	-0.17627	-0.20654	-0.22949
-2.911	-0.01025	-0.00781	-0.08008	-0.09277	-0.17627	-0.20654	-0.22949
-2.886	-0.01025	-0.00781	-0.06836	-0.09277	-0.17627	-0.20654	-0.23731
-2.861	-0.01025	-0.00854	-0.06836	-0.09277	-0.17627	-0.20654	-0.23731
-2.836	-0.01025	-0.0293	-0.08008	-0.09277	-0.17627	-0.20654	-0.23804
-2.811	-0.01099	-0.01758	-0.08008	-0.09277	-0.17627	-0.20654	-0.24634
-2.786	-0.02002	-0.0293	-0.08008	-0.09277	-0.177	-0.20654	-0.23731
-2.761	-0.0271	-0.0293	-0.07935	-0.09277	-0.1853	-0.21433	-0.23804
-2.736	-0.00635	-0.02856	-0.05859	-0.09204	-0.16455	-0.2128	-0.24634
-2.711	-0.00635	-0.00781	-0.05933	-0.07129	-0.16455	-0.1936	-0.22559
-2.686	-0.00635	-0.00781	-0.06836	-0.07202	-0.16455	-0.20264	-0.22559
-2.661	-0.00635	-0.00854	-0.06836	-0.08105	-0.16455	-0.20264	-0.23731
-2.636	-0.00635	-0.01758	-0.06836	-0.06934	-0.16455	-0.20264	-0.23731
-2.611	-0.00635	-0.01758	-0.06836	-0.08105	-0.16455	-0.20264	-0.23731
-2.586	-0.00635	-0.00586	-0.06763	-0.08105	-0.16455	-0.20261	-0.23804
-2.561	-0.00635	-0.00513	-0.05859	-0.08032	-0.17627	-0.20154	-0.24634
-2.536	-0.00635	0.00317	-0.05859	-0.07129	-0.17627	-0.19287	-0.23731
-2.511	-0.00635	-0.01758	-0.05859	-0.07129	-0.17627	-0.1936	-0.23731
-2.486	-0.00635	-0.01758	-0.05859	-0.07129	-0.17627	-0.20264	-0.23731
-2.461	-0.00635	-0.01758	-0.05859	-0.07202	-0.177	-0.20264	-0.23731
-2.436	-0.00708	-0.01758	-0.05933	-0.08105	-0.18604	-0.20264	-0.23804
-2.411	-0.01538	-0.01758	-0.06763	-0.08105	-0.1853	-0.20261	-0.24707
-2.386	-0.00635	-0.01758	-0.0586	-0.08032	-0.17627	-0.20154	-0.24634
-2.361	-0.00635	-0.01758	-0.05859	-0.07129	-0.17627	-0.19287	-0.23731
-2.336	-0.00635	-0.01758	-0.05859	-0.07202	-0.17627	-0.19385	-0.23731
-2.311	-0.00562	-0.01758	-0.05786	-0.08105	-0.17627	-0.20456	-0.23804
-2.286	0.00342	-0.01685	-0.04883	-0.08032	-0.17627	-0.2035	-0.24634
-2.261	0.00269	-0.00854	-0.04956	-0.07129	-0.17627	-0.19482	-0.23731
-2.236	-0.00635	-0.01758	-0.05859	-0.07202	-0.177	-0.20728	-0.23731
-2.211	-0.00635	-0.01758	-0.05859	-0.08105	-0.18604	-0.21631	-0.23731
-2.186	-0.00708	-0.01758	-0.05933	-0.08105	-0.18677	-0.21631	-0.23804
-2.161	-0.01611	-0.01855	-0.06836	-0.08105	-0.1958	-0.21704	-0.24707
-2.136	-0.01685	-0.0293	-0.06836	-0.08203	-0.19653	-0.22607	-0.2478
-2.111	-0.0249	-0.0293	-0.06812	-0.09277	-0.20459	-0.22677	-0.25684
-2.086	-0.01416	-0.02832	-0.06641	-0.0918	-0.19385	-0.23443	-0.25586
-2.061	-0.01416	-0.01758	-0.05542	-0.08179	-0.19482	-0.22412	-0.24585
-2.036	-0.00635	-0.01831	-0.05591	-0.09082	-0.19702	-0.22378	-0.25488
-2.011	-0.00635	-0.0188	-0.04761	-0.08228	-0.18799	-0.21595	-0.24634
-1.986	-0.01416	-0.00977	-0.06445	-0.07397	-0.19653	-0.21662	-0.23828
-1.961	-0.0144	-0.01758	-0.0647	-0.09082	-0.21265	-0.22482	-0.25684
-1.936	-0.01611	-0.01758	-0.06641	-0.09082	-0.19653	-0.23279	-0.2561
-1.911	-0.01611	-0.01758	-0.06641	-0.0791	-0.20557	-0.22412	-0.24707
-1.886	-0.01538	-0.01831	-0.06641	-0.07983	-0.20483	-0.22482	-0.2478
-1.861	-0.00708	-0.02661	-0.05542	-0.08813	-0.20435	-0.23353	-0.2561
-1.836	-0.01538	-0.01758	-0.06372	-0.07983	-0.21265	-0.23386	-0.2478
-1.811	-0.00708	-0.01758	-0.05542	-0.08887	-0.20361	-0.23377	-0.2561
-1.786	-0.0083	-0.01831	-0.06519	-0.08105	-0.20435	-0.23584	-0.2478
-1.761	-0.0083	-0.02734	-0.07422	-0.08179	-0.21265	-0.23654	-0.25684
-1.736	-0.0083	-0.02734	-0.07349	-0.09106	-0.20361	-0.24448	-0.24512
-1.711	-0.0083	-0.02734	-0.06445	-0.09204	-0.20362	-0.23475	-0.24439
-1.686	-0.01538	-0.01563	-0.05591	-0.08374	-0.20288	-0.22605	-0.23608
-1.661	-0.00635	-0.01587	-0.04688	-0.09204	-0.20557	-0.22425	-0.24439
-1.636	-0.00635	-0.01758	-0.04688	-0.08301	-0.19458	-0.20654	-0.23535
-1.611	-0.00635	-0.01831	-0.04688	-0.08301	-0.21533	-0.20728	-0.23535
-1.586	-0.00635	-0.02734	-0.04761	-0.08301	-0.21533	-0.20459	-0.23535
-1.561	0.00146	-0.02734	-0.04883	-0.08301	-0.20752	-0.216	-0.23535
-1.536	-0.00708	-0.01953	-0.04492	-0.08301	-0.2146	-0.20881	-0.21973
-1.511	-0.01514	-0.02734	-0.04468	-0.08301	-0.20532	-0.217	-0.22754
-1.486	0.00342	-0.02637	-0.04297	-0.08984	-0.20361	-0.22467	-0.2273
-1.461	0.00342	-0.01563	-0.04297	-0.07129	-0.20435	-0.21436	-0.22559
-1.436	0.00342	-0.01563	-0.04297	-0.0791	-0.21265	-0.21436	-0.22559
-1.411	0.00269	-0.01489	-0.04297	-0.07983	-0.20361	-0.21436	-0.22632
-1.386	-0.01416	-0.00586	-0.0437	-0.10059	-0.20361	-0.21362	-0.23535
-1.361	-0.00562	-0.00586	-0.05127	-0.10059	-0.20288	-0.20456	-0.23462
-1.336	0.015135	-0.00586	-0.0332	-0.09985	-0.19385	-0.21058	-0.22485
-1.311	0.015137	-0.00586	-0.0332	-0.09082	-0.20166	-0.18579	-0.21582
-1.286	0.015137	-0.00513	-0.03247	-0.10254	-0.20166	-0.20264	-0.21582
-1.261	0.016602	0.011719	-0.02271	-0.11035	-0.19312	-0.20188	-0.21582
-1.236	0.033936	0.012451	-0.02612	-0.10107	-0.1919	-0.18397	-0.21509
-1.211	0.02417	0.021484	-0.03589	-0.08301	-0.19263	-0.17532	-0.21314
-1.186	0.026856	0.020752	-0.0332	-0.07202	-0.20166	-0.17639	-0.21655
-1.161	0.014404	0.011719	-0.04492	-0.08105	-0.21338	-0.20532	-0.22485
-1.136	0.024169	0.011719	-0.03882	-0.08032	-0.19385	-0.21404	-0.21582
-1.111	0.00879	0.03125	-0.07251	-0.0752	-0.20166	-0.20683	-0.20728
-1.086	0.042478	0.02417	-0.04492	-0.08228	-0.19312	-0.20123	-0.20532
-1.061	0.033936	0.029297	-0.05664	-0.07227	-0.19653	-0.1951	-0.18848
-1.036	0.026367	0.041992	-0.04419	-0.07397	-0.20557	-0.18227	-0.18921
-1.011	0.044434	0.053467	-0.0249	-0.05957	-0.20483	-0.19287	-0.1936
-0.986	0.032715	0.0625	-0.06567	-0.05884	-0.18262	-0.19138	-0.18457
-0.961	0.024901	0.074951	-0.06519	-0.0498	-0.16528	-0.15274	-0.17529
-0.936	0.032715	0.070801	-0.04785	-0.06226	-0.17285	-0.15607	-0.15796
-0.911	0.00611	0.072266	-0.06543	-0.05957	-0.19311	-0.13433	-0.15356
-0.886	0.024416	0.055176	-0.0664	-0.07764	-0.20752	-0.12498	-0.14404
-0.861	0.030762	0.080566	-0.05396	-0.08228	-0.21606	-0.1543	-0.11743
-0.836	0.023682	0.068848	-0.05591	-0.09131	-0.19556	-0.11569	-0.12866
-0.811	0.018799	0.031006	-0.06934	-0.1062	-0.1604	-0.11276	-0.15576
-0.786	0.024171	-0.02271	-0.08472	-0.15356	-0.18555	-0.09669	-0.13989
-0.761	0.111806	0.026123	0.013662	-0.19116	-0.11793	-0.10885	-0.13306
-0.736	0.262207	0.07959	0.15332	-0.13232	0.040772	-0.05016	-0.05859
-0.711	0.293944	0.199219	0.095457	0.077148	0.043944	0.09665	0.102051
-0.686	0.322754	0.193115	0.082275	0.156982	0.070557	0.087451	0.093994
-0.661	0.296393	0.237549	-0.01977	0.16626	0.049811	0.08253	0.071533
-0.636	0.230477	0.175781	-0.0288	0.044434	0.022225	0.047345	0.017334
-0.611	0.210205	0.148926	-0.09058	0.020508	-0.04761	-0.05694	-0.0271
-0.586	0.112068	0.109131	-0.47021	0.016602	-0.09179	-0.13644	-0.03687
-0.561	-1.43945	0.049316	-3.94214	0.040039	-1.16211	-3.7102	-0.14844
-0.536	-3.86595	-0.07227	-4.5991	-0.03442	-3.32493	-4.46317	-0.20386
-0.511	-2.48534	-0.31494	-2.30175	-0.33789	-1.50121	-5.57515	-0.36914
-0.486	-1.36865	1.35303	1.01245	1.26831	-1.25513	-0.61128	1.12964
-0.461	1.24224	0.325439	3.30352	0.199463	0.239309	1.87654	0.10376
-0.436	2.34277	-0.09546	0.44165	-0.19971	1.35034	2.51467	0.64917
-0.411	-0.32157	-0.78638	-0.58573	-1.74365	-0.43534	1.14628	-1.39111
-0.386	-0.56026	-0.82422	0.370161	-1.52905	-1.05977	2.58523	-0.35547
-0.361	7.01099	0.436768	7.97388	0.164063	0.744873	7.31382	-0.21289
-0.336	7.55424	-0.32837	7.14506	-0.48682	7.65141	7.26714	-0.61035
-0.311	-2.89233	-0.68286	-3.27979	-0.75073	0.504883	2.77822	-0.77759
-0.286	-4.74001	-0.34522	-4.71072	-0.04712	-4.85037	-3.63422	-0.99683
-0.261	-1.0765	-0.06201	-0.98764	-0.22534	-1.3558	-4.93545	-0.55835
-0.236	-0.25659	-0.34253	-0.26611	-0.99414	-0.5271	-1.26413	-0.26514
-0.211	-0.14579	-0.07397	-0.13065	-0.07324	-0.26346	-0.4566	-0.55762
-0.186	-0.23315	-0.03638	-0.36401	-0.14331	-0.36841	-0.32386	-0.14722
-0.161	-0.19289	-0.01563	-0.20046	-0.20386	-0.21706	-0.4193	-0.53613
-0.136	-0.11915	0.0022	-0.1587	-0.11255	-0.30152	-0.13844	-0.4126
-0.111	-0.09155	0.010986	0.436768	-0.15332	-0.18677	0.192871	-0.46021
-0.086	3.05493	0.010986	5.86572	-0.15332	0.521973	5.32813	-0.41577
-0.061	13.8821	0.010986	17.3499	-0.15332	5.82397	15.8397	-0.41577
-0.036	15.229	0.092041	15.7446	-0.1438	13.7819	22.9647	-0.11133
-0.011	3.017	-1.46997	3.85074	-1.32178	7.73624	27.0904	-2.21118
0.014	1.57983	-2.84033	3.71411	-2.68848	10.0249	39.0839	-5.78711
0.038998	-8.80767	1.56079	-3.64898	5.28735	13.2468	76.9236	0.713379
0.063999	-5.25537	-0.29785	6.93774	0.589111	38.3623	119.62	8.2832
0.088997	2.77513	1.56079	21.3603	7.70898	70.4912	175.72	55.0415
0.113998	10.1597	4.64233	36.2532	19.8508	104.859	231.64	129.311
0.139	14.4434	8.98022	48.5774	35.0864	137.999	286.802	216.739
0.163998	15.8589	13.415	58.9741	50.8687	171.046	333.046	289.385
0.188999	18.2698	17.1934	70.1187	67.3765	203.433	372.91	351.56
0.213997	21.3439	23.5381	81.6725	86.9734	234.993	409.221	411.276
0.238998	24.1297	30.9688	92.96	108.823	264.293	440.749	467.164
0.264	26.9226	38.0425	102.97	130.184	290.04	467.335	518.348
0.288998	30.8036	44.4028	113.134	150.113	313.768	488.345	562.829
0.313999	34.0901	52.032	122.167	169.627	332.838	505.914	601.27
0.338997	36.9419	58.1687	129.369	186.82	348.374	519.154	632.38
0.363998	39.6255	63.8325	135.996	202.11	360.737	529.165	656.377
0.389	41.9565	68.9199	141.419	214.631	370.184	536.613	675.636
0.413998	43.7308	73.4587	145.083	225.362	377.475	542.025	688.814
0.438999	45.3901	76.7803	148.878	233.609	382.972	545.808	698.226
0.463997	46.778	80.0828	151.554	240.598	386.797	548.717	704.934
0.488998	47.78	82.7097	153.675	245.806	389.882	550.896	709.443
0.514	48.7114	84.8708	155.516	249.585	391.857	552.405	712.286
0.538998	49.1015	86.3394	156.901	252.725	393.583	553.251	714.377
0.563999	49.688	87.7764	157.384	254.766	394.402	554.281	715.951
0.588997	50.5055	88.5974	158.515	256.462	395.83	554.907	716.881
0.613998	50.7156	89.8318	159.193	258.275	396.631	555.888	718.172
0.639	50.9446	90.5176	159.744	259.282	397.307	556.286	718.77
0.663998	51.2002	91.1223	160.023	259.974	397.737	556.697	719.429
0.688999	51.543	91.4783	160.352	260.628	398.158	557.126	719.867
0.713997	51.4902	91.9041	160.554	261.145	398.546	557.533	720.483
0.738998	51.5925	92.2129	160.76	261.363	398.897	557.916	720.828
0.764	51.6733	92.4609	160.953	261.691	399.16	558.227	721.216
0.788998	51.8125	92.7063	161.261	262.005	399.602	558.552	721.621
0.813999	51.9253	93.0593	161.52	262.352	399.922	559.046	722.103
0.838997	52.0683	93.3396	161.773	262.714	400.242	559.363	722.505
0.863998	52.1841	93.574	161.963	263.048	400.509	559.523	722.942
0.889	52.2244	93.7366	162.135	263.194	400.809	559.721	723.192
0.913998	52.2231	93.8145	162.299	263.395	401.027	560.018	723.458
0.938999	52.2864	93.8369	162.408	263.519	401.256	560.269	723.756
0.963997	52.3237	93.926	162.49	263.731	401.413	560.522	724.067
0.988998	52.3735	93.9583	162.577	263.889	401.604	560.784	724.337
1.014	52.3943	93.9849	162.678	264.013	401.762	561.067	724.594
1.039	52.4348	94.0251	162.729	264.104	401.966	561.286	724.835
1.064	52.4424	94.0474	162.83	264.236	402.142	561.486	725.126
1.089	52.4597	94.0981	162.894	264.375	402.321	561.667	725.401
1.114	52.4553	94.1328	162.919	264.524	402.483	561.863	725.61
1.139	52.4624	94.1472	162.967	264.624	402.632	562.037	725.805
1.164	52.4338	94.1536	162.986	264.734	402.784	562.221	726.024
1.189	52.4526	94.1343	163.035	264.834	402.96	562.374	726.239
1.214	52.4231	94.1919	163.066	264.952	403.093	562.573	726.441
1.239	52.4407	94.2043	163.125	265.045	403.257	562.715	726.634
1.264	52.4688	94.2222	163.174	265.15	403.409	562.901	726.81
1.289	52.4587	94.24	163.214	265.261	403.538	563.072	726.999
1.314	52.4409	94.2622	163.276	265.342	403.657	563.238	727.189
1.339	52.4399	94.281	163.315	265.422	403.788	563.372	727.339
1.364	52.4507	94.2917	163.346	265.499	403.91	563.511	727.518
1.389	52.4597	94.2925	163.403	265.541	404.049	563.682	727.681
1.414	52.4678	94.3398	163.45	265.598	404.177	563.858	727.867
1.439	52.4604	94.3281	163.47	265.649	404.276	563.986	728.015
1.464	52.4792	94.3416	163.524	265.689	404.407	564.12	728.157
1.489	52.4873	94.3789	163.573	265.767	404.517	564.269	728.285
1.514	52.4678	94.3582	163.604	265.827	404.606	564.392	728.417
1.539	52.4822	94.3792	163.662	265.9	404.707	564.529	728.563
1.564	52.5083	94.3818	163.724	265.99	404.789	564.668	728.696
1.589	52.489	94.4094	163.732	266.068	404.877	564.765	728.834
1.614	52.4956	94.4092	163.789	266.108	404.965	564.848	728.948
1.639	52.4785	94.4299	163.813	266.196	405.026	564.986	729.112
1.664	52.5	94.4492	163.842	266.26	405.125	565.079	729.218
1.689	52.499	94.479	163.882	266.307	405.193	565.186	729.356
1.714	52.4856	94.4812	163.919	266.381	405.283	565.278	729.474
1.739	52.4973	94.4971	163.958	266.454	405.382	565.393	729.595
1.764	52.4973	94.5161	163.988	266.518	405.485	565.504	729.731
1.789	52.5181	94.5164	164.021	266.585	405.583	565.613	729.853
1.814	52.5195	94.5273	164.072	266.646	405.664	565.714	729.964
1.839	52.5374	94.5579	164.099	266.698	405.762	565.805	730.091
1.864	52.5181	94.5864	164.131	266.767	405.833	565.912	730.203
1.889	52.5276	94.5696	164.178	266.816	405.942	566.008	730.302
1.914	52.5356	94.6072	164.197	266.896	406.013	566.126	730.424
1.939	52.5261	94.6155	164.237	266.937	406.101	566.224	730.54
1.964	52.5276	94.625	164.258	266.995	406.181	566.313	730.642
1.989	52.5286	94.6372	164.292	267.067	406.254	566.412	730.742
2.014	52.5474	94.6567	164.338	267.118	406.36	566.517	730.863
2.039	52.5581	94.6677	164.37	267.185	406.423	566.615	730.973
2.064	52.5474	94.676	164.41	267.247	406.502	566.712	731.074
2.089	52.5562	94.697	164.44	267.305	406.592	566.804	731.18
2.114	52.5481	94.7061	164.478	267.365	406.663	566.893	731.281
2.139	52.5659	94.729	164.528	267.416	406.751	566.987	731.394
2.164	52.5769	94.7351	164.548	267.486	406.83	567.083	731.5
2.189	52.5769	94.7559	164.581	267.543	406.913	567.164	731.602
2.214	52.5803	94.7666	164.612	267.588	406.992	567.264	731.691
2.239	52.5876	94.769	164.651	267.658	407.09	567.346	731.802
2.264	52.5881	94.7979	164.687	267.707	407.14	567.454	731.894
2.289	52.6042	94.7966	164.719	267.763	407.232	567.523	731.971
2.314	52.5979	94.8262	164.758	267.814	407.301	567.631	732.089
2.339	52.6035	94.8259	164.776	267.875	407.391	567.702	732.184
2.364	52.5979	94.8357	164.81	267.93	407.451	567.791	732.27
2.389	52.6248	94.8662	164.848	267.975	407.518	567.871	732.361
2.414	52.616	94.8757	164.885	268.052	407.59	567.971	732.457
2.439	52.6157	94.874	164.899	268.085	407.671	568.032	732.538
2.464	52.6365	94.8955	164.939	268.142	407.757	568.131	732.631
2.489	52.6355	94.9246	164.976	268.203	407.828	568.214	732.74
2.514	52.6365	94.9436	165.005	268.274	407.908	568.3	732.809
2.539	52.646	94.9443	165.04	268.325	407.969	568.381	732.9
2.564	52.655	94.9663	165.087	268.364	408.059	568.464	732.998
2.589	52.655	95.0022	165.114	268.44	408.13	568.562	733.081
2.614	52.665	95.0146	165.135	268.491	408.2	568.63	733.167
2.639	52.6558	95.0234	165.146	268.553	408.25	568.701	733.248
2.664	52.6753	95.0354	165.189	268.584	408.34	568.763	733.319
2.689	52.6746	95.0537	165.228	268.625	408.389	568.842	733.41
2.714	52.6853	95.0652	165.256	268.682	408.449	568.922	733.49
2.739	52.6941	95.085	165.269	268.743	408.529	568.998	733.559
2.764	52.7136	95.1057	165.328	268.793	408.598	569.07	733.648
2.789	52.7166	95.123	165.347	268.852	408.677	569.151	733.726
2.814	52.7253	95.1331	165.376	268.881	408.747	569.219	733.806
2.839	52.7253	95.1445	165.417	268.942	408.8	569.289	733.878
2.864	52.7332	95.1631	165.444	268.999	408.87	569.371	733.958
2.889	52.7351	95.1838	165.477	269.032	408.927	569.44	734.027
2.914	52.7429	95.1953	165.516	269.094	408.997	569.521	734.099
2.939	52.7546	95.2131	165.546	269.152	409.067	569.589	734.167
2.964	52.7644	95.2336	165.586	269.202	409.128	569.668	734.25
2.989	52.7644	95.2354	165.618	269.252	409.198	569.731	734.316
3.014	52.7742	95.2639	165.656	269.301	409.258	569.801	734.376
3.039	52.7839	95.2637	165.686	269.353	409.329	569.861	734.448
3.064	52.793	95.2913	165.705	269.403	409.386	569.95	734.517
3.089	52.7957	95.314	165.735	269.459	409.439	570.028	734.596
3.114	52.793	95.3235	165.764	269.491	409.508	570.08	734.666
3.139	52.7957	95.3252	165.796	269.552	409.568	570.151	734.716
3.164	52.8152	95.3528	165.846	269.6	409.648	570.222	734.795
3.189	52.8269	95.3655	165.869	269.661	409.7	570.312	734.861
3.214	52.8262	95.377	165.896	269.704	409.762	570.362	734.939
3.239	52.8367	95.394	165.928	269.742	409.831	570.44	734.999
3.264	52.8464	95.4133	165.959	269.804	409.891	570.489	735.078
3.289	52.8555	95.4277	165.989	269.844	409.952	570.558	735.128
3.314	52.8652	95.4456	166.026	269.884	410.021	570.613	735.2
3.339	52.8555	95.4661	166.056	269.931	410.079	570.7	735.279
3.364	52.8569	95.4749	166.076	269.974	410.139	570.76	735.34
3.389	52.884	95.4934	166.116	270.012	410.208	570.811	735.387
3.414	52.8784	95.5034	166.138	270.073	410.241	570.877	735.467
3.439	52.8945	95.5137	166.184	270.104	410.32	570.931	735.528
3.464	52.8972	95.5344	166.197	270.168	410.378	571.018	735.607
3.489	52.905	95.5549	166.227	270.203	410.428	571.07	735.66
3.514	52.9355	95.5664	166.276	270.251	410.489	571.139	735.708
3.539	52.9265	95.5933	166.306	270.302	410.532	571.207	735.786
3.564	52.9363	95.6155	166.319	270.341	410.601	571.251	735.838
3.589	52.9543	95.634	166.366	270.385	410.668	571.313	735.89
3.614	52.946	95.6431	166.387	270.452	410.718	571.377	735.959
3.639	52.9656	95.6545	166.418	270.491	410.767	571.428	736.008
3.664	52.9834	95.6663	166.456	270.534	410.827	571.48	736.068
3.689	52.9636	95.6936	166.465	270.58	410.867	571.547	736.137
3.714	52.9824	95.6917	166.505	270.609	410.927	571.598	736.174
3.739	52.9949	95.7231	166.525	270.66	410.986	571.666	736.243
3.764	53.0039	95.7229	166.547	270.7	411.037	571.717	736.295
3.789	53.0051	95.7415	166.586	270.732	411.107	571.76	736.346
3.814	53.0066	95.772	166.597	270.801	411.158	571.83	736.417
3.839	53.0234	95.7766	166.657	270.832	411.218	571.882	736.457
3.864	53.0449	95.7817	166.677	270.901	411.267	571.95	736.526
3.889	53.0359	95.8047	166.705	270.943	411.318	572.011	736.585
3.914	53.0547	95.8215	166.735	270.981	411.368	572.071	736.629
3.939	53.0645	95.8345	166.757	271.013	411.418	572.12	736.676
3.964	53.0664	95.8547	166.777	271.073	411.468	572.18	736.727
3.989	53.0859	95.8645	166.816	271.103	411.529	572.23	736.786
4.014	53.075	95.8821	166.845	271.15	411.58	572.28	736.837
4.039	53.1047	95.9036	166.876	271.192	411.639	572.332	736.878
4.064	53.0938	95.9243	166.896	271.229	411.688	572.401	736.938
4.089	53.1145	95.9258	166.934	271.263	411.749	572.449	736.976
4.114	53.1062	95.9634	166.956	271.322	411.797	572.489	737.036
4.139	53.1221	95.9641	166.987	271.341	411.857	572.54	737.077
4.164	53.1238	95.9934	167.004	271.393	411.905	572.598	737.123
4.189	53.1445	96.0012	167.046	271.431	411.957	572.647	737.163
4.214	53.1472	96.0247	167.066	271.481	412.019	572.698	737.217
4.239	53.1633	96.0422	167.104	271.52	412.077	572.749	737.276
4.264	53.1641	96.063	167.115	271.559	412.119	572.808	737.327
4.289	53.175	96.0833	167.157	271.593	412.178	572.849	737.365
4.314	53.1746	96.0916	167.168	271.65	412.218	572.908	737.424
4.339	53.1946	96.0957	167.215	271.671	412.268	572.958	737.457
4.364	53.1953	96.1208	167.236	271.729	412.325	573.018	737.506
4.389	53.1926	96.134	167.264	271.772	412.358	573.057	737.558
4.414	53.196	96.1411	167.284	271.811	412.416	573.104	737.594
4.439	53.2131	96.1626	167.305	271.862	412.465	573.147	737.646
4.464	53.2039	96.1724	167.333	271.898	412.506	573.195	737.693
4.489	53.2239	96.1829	167.364	271.94	412.565	573.247	737.728
4.514	53.2239	96.2114	167.386	271.981	412.606	573.305	737.787
4.539	53.2266	96.2212	167.418	272.01	412.669	573.337	737.816
4.564	53.2363	96.2446	167.437	272.062	412.71	573.39	737.877
4.589	53.2451	96.2551	167.479	272.092	412.759	573.43	737.916
4.614	53.2441	96.2737	167.484	272.132	412.798	573.48	737.959
4.639	53.2539	96.2739	167.527	272.162	412.864	573.518	737.997
4.664	53.2629	96.2922	167.545	272.2	412.904	573.568	738.046
4.689	53.2656	96.311	167.575	272.25	412.945	573.607	738.096
4.714	53.2734	96.3325	167.608	272.292	412.995	573.659	738.146
4.739	53.2949	96.343	167.648	272.34	413.056	573.707	738.185
4.764	53.3047	96.3716	167.685	272.38	413.116	573.758	738.243
4.789	53.3125	96.3821	167.714	272.438	413.157	573.807	738.296
4.814	53.334	96.4009	167.755	272.479	413.206	573.858	738.346
4.839	53.334	96.4231	167.777	272.53	413.247	573.908	738.396
4.864	53.3418	96.4419	167.814	272.571	413.307	573.947	738.435
4.889	53.3633	96.4504	167.845	272.609	413.356	573.996	738.492
4.914	53.3633	96.4817	167.872	272.668	413.405	574.047	738.535
4.939	53.373	96.4888	167.904	272.708	413.445	574.086	738.575
4.964	53.3953	96.5012	167.937	272.75	413.507	574.128	738.625
4.989	53.4141	96.5317	167.974	272.801	413.557	574.19	738.664
5.014	53.4258	96.5532	168.007	272.853	413.596	574.238	738.716
5.039	53.4446	96.5637	168.043	272.901	413.657	574.277	738.764
5.064	53.4531	96.5798	168.065	272.939	413.707	574.318	738.806
5.089	53.4551	96.593	168.083	272.979	413.746	574.366	738.846
5.114	53.4648	96.6118	168.115	273.02	413.805	574.399	738.876
5.139	53.4727	96.6223	168.145	273.069	413.846	574.457	738.935
5.164	53.4941	96.6411	168.167	273.102	413.886	574.498	738.985
5.189	53.5032	96.6633	168.184	273.151	413.945	574.547	739.035
5.214	53.5039	96.6697	168.204	273.191	413.977	574.587	739.067
5.239	53.5234	96.6809	168.234	273.219	414.026	574.627	739.106
5.264	53.5325	96.7114	168.252	273.27	414.074	574.677	739.155
5.289	53.5469	96.7212	168.278	273.307	414.116	574.716	739.195
5.314	53.5559	96.7454	168.295	273.342	414.156	574.76	739.225
5.339	53.5547	96.7634	168.327	273.38	414.198	574.798	739.265
5.364	53.5762	96.7766	168.356	273.41	414.249	574.84	739.297
5.389	53.5754	96.8052	168.374	273.453	414.287	574.888	739.346
5.414	53.584	96.8149	168.407	273.47	414.329	574.928	739.386
5.439	53.5957	96.8325	168.426	273.512	414.385	574.959	739.426
5.464	53.6047	96.8645	168.443	273.56	414.414	575.01	739.465
5.489	53.6152	96.8845	168.468	273.591	414.468	575.048	739.503
5.514	53.6145	96.9036	168.494	273.63	414.505	575.088	739.545
5.539	53.624	96.9119	168.519	273.66	414.538	575.128	739.575
5.564	53.6152	96.9341	168.545	273.689	414.577	575.167	739.608
5.589	53.6328	96.9446	168.572	273.718	414.638	575.199	739.634
5.614	53.6348	96.9819	168.584	273.759	414.678	575.247	739.675
5.639	53.634	96.9927	168.606	273.791	414.716	575.288	739.715
5.664	53.6348	97.0024	168.637	273.822	414.736	575.316	739.747
5.689	53.6438	97.0142	168.655	273.851	414.766	575.337	739.755
5.714	53.6438	97.0232	168.686	273.88	414.807	575.368	739.785
5.739	53.6458	97.0435	168.706	273.912	414.847	575.408	739.826
5.764	53.6445	97.0454	168.727	273.95	414.868	575.448	739.865
5.789	53.6633	97.0513	168.756	273.973	414.918	575.478	739.884
5.814	53.6563	97.072	168.776	274.021	414.955	575.518	739.923
5.839	53.666	97.0845	168.786	274.052	414.987	575.548	739.947
5.864	53.6724	97.0969	168.804	274.082	415.025	575.577	739.977
5.889	53.6758	97.1111	168.834	274.098	415.057	575.608	740.015
5.914	53.6848	97.1208	168.844	274.131	415.096	575.638	740.056
5.939	53.6855	97.1235	168.866	274.169	415.127	575.669	740.073
5.964	53.7034	97.1333	168.894	274.189	415.165	575.688	740.096
5.989	53.6953	97.1638	168.917	274.23	415.186	575.736	740.136
6.014	53.7051	97.1626	168.935	274.259	415.229	575.758	740.167
6.039	53.7158	97.1724	168.974	274.291	415.276	575.796	740.197
6.064	53.7119	97.2036	168.984	274.338	415.294	575.836	740.235
6.089	53.7122	97.1946	169.021	274.358	415.316	575.854	740.244
6.114	53.7246	97.2119	169.045	274.397	415.355	575.884	740.273
6.139	53.7344	97.2114	169.063	274.419	415.395	575.925	740.313
6.164	53.7407	97.2212	169.092	274.451	415.424	575.955	740.353
6.189	53.7441	97.2419	169.104	274.477	415.463	576.006	740.382
6.214	53.7532	97.2544	169.133	274.502	415.506	576.036	740.423
6.239	53.7415	97.2595	169.157	274.54	415.535	576.064	740.453
6.264	53.7637	97.2712	169.184	274.549	415.576	576.078	740.485
6.289	53.7717	97.2837	169.213	274.599	415.605	576.126	740.525
6.314	53.7637	97.2927	169.223	274.628	415.635	576.157	740.553
6.339	53.7952	97.2927	169.256	274.651	415.689	576.187	740.567
6.364	53.7871	97.3149	169.287	274.688	415.709	576.226	740.616
6.389	53.7942	97.3247	169.306	274.708	415.748	576.258	740.639
6.414	53.8057	97.333	169.325	274.731	415.787	576.294	740.677
6.439	53.8066	97.3442	169.354	274.761	415.816	576.316	740.707
6.464	53.8254	97.354	169.386	274.779	415.857	576.357	740.748
6.489	53.835	97.3838	169.407	274.811	415.898	576.406	740.786
6.514	53.8447	97.3735	169.425	274.832	415.929	576.429	740.808
6.539	53.8525	97.394	169.446	274.87	415.965	576.457	740.837
6.564	53.8633	97.4021	169.463	274.907	415.994	576.485	740.875
6.589	53.8838	97.4048	169.504	274.928	416.035	576.516	740.906
6.614	53.8821	97.4321	169.525	274.977	416.075	576.558	740.945
6.639	53.9016	97.4412	169.555	274.997	416.105	576.586	740.973
6.664	53.9036	97.4614	169.586	275.027	416.144	576.618	741.006
6.689	53.9131	97.4695	169.604	275.057	416.174	576.655	741.031
6.714	53.9229	97.4829	169.633	275.086	416.215	576.685	741.054
6.739	53.9329	97.5024	169.661	275.107	416.254	576.716	741.083
6.764	53.9326	97.5203	169.665	275.147	416.266	576.754	741.122
6.789	53.9417	97.5122	169.693	275.167	416.294	576.787	741.144
6.814	53.9443	97.531	169.715	275.196	416.336	576.807	741.173
6.839	53.9438	97.5552	169.743	275.222	416.376	576.839	741.205
6.864	53.9561	97.5632	169.756	275.251	416.406	576.875	741.234
6.889	53.9541	97.572	169.775	275.28	416.438	576.906	741.248
6.914	53.9729	97.5747	169.804	275.302	416.488	576.927	741.286
6.939	53.9641	97.6003	169.816	275.341	416.517	576.976	741.317
6.964	53.9846	97.6033	169.847	275.361	416.546	576.999	741.337
6.989	53.9756	97.6228	169.855	275.4	416.578	577.037	741.376
7.014	53.9924	97.6226	169.885	275.419	416.625	577.067	741.399
7.039	53.9836	97.6443	169.895	275.457	416.637	577.095	741.446
7.064	54.0049	97.6538	169.933	275.47	416.687	577.119	741.456
7.089	54.0032	97.6636	169.945	275.521	416.705	577.156	741.486
7.114	53.9932	97.6704	169.98	275.538	416.733	577.178	741.514
7.139	54.0029	97.6821	170.002	275.58	416.766	577.217	741.543
7.164	54.02	97.7007	170.04	275.609	416.811	577.237	741.564
7.189	54.012	97.7107	170.043	275.646	416.834	577.273	741.602
7.214	54.0237	97.7222	170.076	275.667	416.875	577.295	741.625
7.239	54.0146	97.7419	170.095	275.708	416.897	577.326	741.665
7.264	54.0327	97.7632	170.112	275.74	416.934	577.358	741.685
7.289	54.0247	97.7722	170.135	275.78	416.958	577.395	741.725
7.314	54.0425	97.7837	170.166	275.799	416.995	577.408	741.745
7.339	54.0352	97.8113	170.195	275.841	417.024	577.445	741.774
7.364	54.0537	97.8325	170.215	275.873	417.047	577.478	741.805
7.389	54.072	97.853	170.255	275.909	417.094	577.507	741.814
7.414	54.0557	97.8818	170.265	275.938	417.117	577.535	741.852
7.439	54.0745	97.895	170.302	275.971	417.155	577.555	741.874
7.464	54.083	97.9324	170.322	276.001	417.188	577.597	741.903
7.489	54.092	97.9412	170.354	276.038	417.225	577.618	741.933
7.514	54.093	97.9548	170.375	276.059	417.257	577.654	741.961
7.539	54.1045	97.9722	170.382	276.1	417.284	577.674	741.983
7.564	54.123	97.9839	170.401	276.121	417.327	577.707	742.003
7.589	54.1221	98.0125	170.41	276.166	417.353	577.736	742.041
7.614	54.1333	98.0122	170.434	276.177	417.396	577.766	742.051
7.639	54.1436	98.0515	170.455	276.228	417.433	577.796	742.083
7.664	54.1526	98.0718	170.473	276.25	417.465	577.826	742.112
7.689	54.1631	98.0908	170.484	276.29	417.498	577.846	742.131
7.714	54.1716	98.1011	170.503	276.309	417.534	577.887	742.145
7.739	54.1748	98.1199	170.525	276.328	417.567	577.907	742.164
7.764	54.2034	98.1323	170.553	276.36	417.604	577.935	742.184
7.789	54.2041	98.1611	170.563	276.398	417.614	577.954	742.213
7.814	54.2229	98.1616	170.583	276.409	417.654	577.978	742.225
7.839	54.2427	98.1902	170.594	276.449	417.685	578.017	742.254
7.864	54.2444	98.2104	170.622	276.469	417.705	578.037	742.274
7.889	54.2529	98.2288	170.642	276.495	417.745	578.064	742.293
7.914	54.2717	98.2417	170.661	276.52	417.764	578.096	742.314
7.939	54.2932	98.2598	170.685	276.539	417.806	578.116	742.325
7.964	54.304	98.2651	170.714	276.569	417.837	578.157	742.356
7.989	54.3145	98.2827	170.733	276.609	417.875	578.185	742.385
8.014	54.333	98.3005	170.752	276.619	417.905	578.216	742.406
8.039	54.3511	98.3103	170.782	276.651	417.923	578.237	742.424
8.064	54.3333	98.332	170.792	276.687	417.945	578.276	742.453
8.089	54.3635	98.3328	170.813	276.688	417.986	578.287	742.463
8.114	54.3838	98.3523	170.834	276.729	418.005	578.324	742.492
8.139	54.3921	98.3726	170.854	276.758	418.035	578.347	742.514
8.164	54.4033	98.3916	170.875	276.777	418.063	578.386	742.533
8.189	54.4116	98.4136	170.893	276.809	418.094	578.406	742.553
8.214	54.4114	98.4207	170.914	276.835	418.114	578.433	742.573
8.239	54.4338	98.4409	170.946	276.857	418.156	578.456	742.604
8.264	54.4346	98.4592	170.957	276.878	418.165	578.497	742.635
8.289	54.4526	98.4539	170.985	276.889	418.205	578.508	742.645
8.314	54.4446	98.4734	170.996	276.929	418.228	578.543	742.676
8.339	54.4644	98.4714	171.024	276.939	418.266	578.557	742.686
8.364	54.4658	98.491	171.037	276.97	418.298	578.587	742.716
8.389	54.4749	98.5027	171.055	276.989	418.324	578.618	742.745
8.414	54.4846	98.5127	171.076	277.021	418.356	578.628	742.765
8.439	54.4934	98.5229	171.105	277.049	418.384	578.657	742.786
8.464	54.5032	98.5522	171.133	277.09	418.416	578.687	742.815
8.489	54.5029	98.5623	171.141	277.108	418.442	578.708	742.834
8.514	54.5112	98.5601	171.143	277.126	418.473	578.734	742.854
8.539	54.5127	98.5791	171.163	277.158	418.512	578.753	742.873
8.564	54.5217	98.5925	171.173	277.19	418.536	578.784	742.893
8.589	54.5308	98.603	171.21	277.217	418.573	578.795	742.913
8.614	54.5337	98.6199	171.233	277.245	418.606	578.823	742.943
8.639	54.5452	98.6423	171.243	277.27	418.632	578.847	742.965
8.664	54.553	98.6504	171.263	277.299	418.656	578.857	742.984
8.689	54.5522	98.6616	171.281	277.331	418.687	578.884	743.004
8.714	54.553	98.6797	171.293	277.349	418.706	578.893	743.023
8.739	54.5522	98.6909	171.313	277.377	418.737	578.915	743.045
8.764	54.553	98.7097	171.333	277.4	418.765	578.925	743.064
8.789	54.563	98.7295	171.365	277.427	418.805	578.959	743.084
8.814	54.564	98.7515	171.384	277.459	418.824	578.986	743.114
8.839	54.5745	98.7695	171.403	277.478	418.856	578.995	743.135
8.864	54.5835	98.7729	171.415	277.518	418.873	579.018	743.155
8.889	54.585	98.791	171.435	277.529	418.905	579.043	743.174
8.914	54.5911	98.8015	171.453	277.561	418.943	579.055	743.193
8.939	54.6008	98.7988	171.462	277.587	418.953	579.086	743.205
8.964	54.6206	98.8101	171.481	277.607	418.983	579.095	743.223
8.989	54.6233	98.8203	171.503	277.617	419.017	579.112	743.242
9.014	54.6233	98.8328	171.522	277.658	419.035	579.136	743.264
9.039	54.6331	98.8308	171.542	277.669	419.065	579.146	743.283
9.064	54.6428	98.8621	171.574	277.687	419.102	579.174	743.305
9.089	54.6526	98.8826	171.592	277.719	419.125	579.216	743.334
9.114	54.6724	98.9023	171.603	277.74	419.147	579.226	743.343
9.139	54.6733	98.9136	171.623	277.768	419.173	579.257	743.353
9.164	54.6846	98.9199	171.634	277.786	419.195	579.275	743.363
9.189	54.6929	98.9312	171.665	277.811	419.203	579.295	743.385
9.214	54.6943	98.9492	171.684	277.837	419.225	579.327	743.394
9.239	54.7222	98.96	171.703	277.86	419.263	579.338	743.414
9.264	54.7231	98.9727	171.714	277.896	419.264	579.373	743.44
9.289	54.7444	98.9741	171.743	277.918	419.306	579.375	743.441
9.314	54.7444	99.0027	171.752	277.952	419.335	579.415	743.462
9.339	54.7659	99	171.776	277.978	419.356	579.432	743.482
9.364	54.7629	99.0125	171.785	277.991	419.386	579.446	743.504
9.389	54.762	99.0212	171.795	278.028	419.402	579.467	743.522
9.414	54.772	99.0293	171.822	278.038	419.414	579.488	743.532
9.439	54.7932	99.0303	171.824	278.068	419.432	579.505	743.55
9.464	54.7932	99.0437	171.843	278.088	419.455	579.525	743.561
9.489	54.812	99.0542	171.873	278.11	419.494	579.547	743.583
9.514	54.8127	99.082	171.884	278.146	419.504	579.574	743.61
9.539	54.812	99.0925	171.893	278.168	419.533	579.595	743.621
9.564	54.8225	99.0891	171.912	278.198	419.555	579.616	743.631
9.589	54.8218	99.0916	171.929	278.218	419.572	579.644	743.65
9.614	54.8218	99.1106	171.942	278.249	419.594	579.665	743.661
9.639	54.8325	99.1128	171.964	278.268	419.622	579.685	743.672
9.664	54.8335	99.1399	171.973	278.308	419.656	579.711	743.691
9.689	54.8433	99.1316	171.994	278.316	419.683	579.726	743.701
9.714	54.844	99.1387	171.995	278.348	419.696	579.744	743.72
9.739	54.853	99.1519	172.023	278.359	419.734	579.748	743.73
9.764	54.853	99.1816	172.025	278.399	419.746	579.776	743.754
9.789	54.8635	99.1824	172.054	278.412	419.774	579.787	743.763
9.814	54.8726	99.2021	172.086	278.439	419.816	579.818	743.783
9.839	54.8733	99.2227	172.086	278.47	419.827	579.844	743.802
9.864	54.8813	99.2241	172.104	278.487	419.866	579.846	743.802
9.889	54.8713	99.2517	172.112	278.509	419.873	579.877	743.822
9.914	54.8806	99.2507	172.143	278.515	419.904	579.884	743.829
9.939	54.8831	99.2695	172.153	278.546	419.934	579.915	743.839
9.964	54.8921	99.28	172.162	278.57	419.952	579.925	743.852
9.989	54.8928	99.2893	172.181	278.587	419.985	579.943	743.87
10.014	54.9124	99.3022	172.214	278.609	420.016	579.974	743.881
10.039	54.9116	99.3308	172.223	278.636	420.033	580.005	743.901
10.064	54.9241	99.3391	172.244	278.657	420.065	580.022	743.919
10.089	54.9233	99.3425	172.253	278.678	420.085	580.037	743.932
10.114	54.9341	99.3516	172.272	278.708	420.104	580.067	743.943
10.139	54.9331	99.3621	172.293	278.74	420.132	580.085	743.963
10.164	54.9429	99.3711	172.303	278.761	420.154	580.094	743.972
10.189	54.9436	99.3684	172.325	278.778	420.175	580.116	743.991
10.214	54.9526	99.3701	172.337	278.801	420.185	580.126	744.003
10.239	54.9526	99.3816	172.363	278.818	420.234	580.145	744.023
10.264	54.9631	99.4004	172.375	278.848	420.255	580.186	744.042
10.289	54.9622	99.4109	172.392	278.857	420.263	580.208	744.064
10.314	54.9709	99.4197	172.413	278.879	420.295	580.225	744.072
10.339	54.9702	99.4285	172.43	278.917	420.312	580.234	744.072
10.364	54.981	99.4375	172.44	278.928	420.334	580.255	744.081
10.389	55.0034	99.4473	172.463	278.937	420.362	580.283	744.08
10.414	54.9944	99.4519	172.475	278.97	420.373	580.317	744.113
10.439	55.0132	99.4609	172.494	278.978	420.403	580.318	744.111
10.464	55.0042	99.4709	172.503	279.009	420.415	580.344	744.144
10.489	55.0229	99.4734	172.521	279.029	420.447	580.357	744.144
10.514	55.0139	99.4915	172.534	279.06	420.455	580.375	744.163
10.539	55.0327	99.4832	172.554	279.068	420.494	580.384	744.164
10.564	55.0337	99.502	172.582	279.099	420.516	580.415	744.183
10.589	55.0437	99.5125	172.582	279.116	420.533	580.425	744.193
10.614	55.0452	99.5215	172.604	279.128	420.554	580.446	744.202
10.639	55.0522	99.532	172.623	279.16	420.583	580.466	744.213
10.664	55.053	99.5508	172.635	279.187	420.596	580.486	744.233
10.689	55.0627	99.5518	172.654	279.199	420.624	580.496	744.233
10.714	55.0806	99.573	172.672	279.229	420.663	580.515	744.245
10.739	55.0706	99.5916	172.671	279.247	420.673	580.544	744.272
10.764	55.0698	99.5906	172.691	279.265	420.681	580.534	744.271
10.789	55.0823	99.5996	172.703	279.286	420.705	580.551	744.28
10.814	55.0916	99.6121	172.721	279.306	420.743	580.576	744.294
10.839	55.1038	99.6309	172.743	279.337	420.756	580.594	744.323
10.864	55.1128	99.6406	172.753	279.356	420.772	580.613	744.334
10.889	55.1128	99.6406	172.755	279.368	420.793	580.635	744.343
10.914	55.1135	99.6514	172.772	279.398	420.814	580.657	744.353
10.939	55.1226	99.6628	172.803	279.42	420.832	580.675	744.364
10.964	55.1331	99.6816	172.813	279.446	420.865	580.694	744.392
10.989	55.1421	99.6921	172.834	279.469	420.882	580.716	744.402
11.014	55.1428	99.7012	172.844	279.485	420.895	580.732	744.411
11.039	55.1616	99.7117	172.87	279.508	420.921	580.734	744.424
11.064	55.1616	99.7305	172.862	279.546	420.932	580.764	744.442
11.089	55.1736	99.7312	172.895	279.56	420.966	580.766	744.444
11.114	55.1858	99.752	172.915	279.579	420.985	580.795	744.474
11.139	55.1948	99.7617	172.924	279.601	421.005	580.808	744.484
11.164	55.1956	99.762	172.946	279.63	421.035	580.829	744.493
11.189	55.2046	99.7742	172.956	279.64	421.056	580.847	744.504
11.214	55.2141	99.7839	172.974	279.67	421.073	580.857	744.515
11.239	55.2229	99.8103	172.991	279.7	421.094	580.887	744.534
11.264	55.2202	99.8191	173.012	279.717	421.123	580.904	744.543
11.289	55.2307	99.8281	173.021	279.744	421.145	580.913	744.552
11.314	55.2488	99.8379	173.039	279.758	421.173	580.935	744.572
11.339	55.231	99.8477	173.042	279.784	421.184	580.96	744.591
11.364	55.2515	99.8484	173.072	279.799	421.214	580.965	744.592
11.389	55.2632	99.8674	173.096	279.837	421.235	580.985	744.612
11.414	55.2632	99.8816	173.096	279.861	421.255	581.005	744.625
11.439	55.2639	99.8899	173.114	279.877	421.285	581.026	744.634
11.464	55.2722	99.8914	173.122	279.89	421.296	581.036	744.644
11.489	55.2737	99.9004	173.135	279.907	421.315	581.056	744.653
11.514	55.2827	99.9109	173.163	279.929	421.353	581.066	744.665
11.539	55.2827	99.9421	173.172	279.969	421.365	581.097	744.693
11.564	55.2932	99.9512	173.194	279.989	421.383	581.114	744.701
11.589	55.3015	99.9609	173.213	279.998	421.415	581.125	744.704
11.614	55.303	99.9707	173.233	280.038	421.436	581.156	744.733
11.639	55.312	99.9814	173.242	280.06	421.456	581.165	744.744
11.664	55.312	99.9919	173.262	280.067	421.463	581.186	744.752
11.689	55.321	100	173.281	280.088	421.501	581.195	744.752
11.714	55.3127	100.01	173.28	280.114	421.513	581.221	744.771
11.739	55.3335	100.01	173.313	280.126	421.533	581.234	744.771
11.764	55.3237	100.031	173.313	280.157	421.545	581.254	744.792
11.789	55.3335	100.031	173.344	280.17	421.583	581.266	744.793
11.814	55.3433	100.053	173.354	280.196	421.596	581.284	744.813
11.839	55.3335	100.063	173.372	280.209	421.613	581.293	744.824
11.864	55.344	100.072	173.374	280.225	421.635	581.305	744.832
11.889	55.3628	100.083	173.404	280.238	421.673	581.325	744.834
11.914	55.3511	100.101	173.413	280.278	421.672	581.334	744.853
11.939	55.3616	100.093	173.432	280.281	421.705	581.347	744.853
11.964	55.3804	100.114	173.463	280.308	421.743	581.374	744.873
11.989	55.3901	100.14	173.473	280.337	421.756	581.395	744.892
12.014	55.3904	100.141	173.49	280.358	421.773	581.406	744.902
12.039	55.3948	100.15	173.505	280.366	421.797	581.426	744.912
12.064	55.4036	100.163	173.514	280.39	421.825	581.437	744.916
12.089	55.4116	100.171	173.535	280.401	421.832	581.445	744.925
12.114	55.4116	100.171	173.545	280.418	421.863	581.466	744.933
12.139	55.4124	100.189	173.553	280.455	421.875	581.483	744.952
12.164	55.4312	100.19	173.572	280.459	421.913	581.484	744.953
12.189	55.4409	100.208	173.594	280.485	421.922	581.513	744.971
12.214	55.4312	100.21	173.611	280.508	421.944	581.523	744.972
12.239	55.4417	100.232	173.621	280.524	421.953	581.545	744.981
12.264	55.4597	100.242	173.643	280.537	421.996	581.547	744.992
12.289	55.4517	100.252	173.643	280.576	422.003	581.572	745.011
12.314	55.4624	100.252	173.67	280.58	422.025	581.585	745.013
12.339	55.4741	100.262	173.693	280.606	422.045	581.594	745.032
12.364	55.4741	100.274	173.694	280.63	422.065	581.618	745.045
12.389	55.4749	100.29	173.714	280.649	422.086	581.635	745.054
12.414	55.4937	100.292	173.732	280.668	422.114	581.636	745.064
12.439	55.4937	100.311	173.744	280.698	422.134	581.667	745.084
12.464	55.5042	100.32	173.766	280.71	422.155	581.683	745.093
12.489	55.5125	100.321	173.784	280.728	422.185	581.685	745.103
12.514	55.5042	100.34	173.784	280.766	422.195	581.715	745.113
12.539	55.5227	100.342	173.814	280.769	422.216	581.725	745.115
12.564	55.521	100.363	173.823	280.796	422.233	581.735	745.134
12.589	55.531	100.371	173.849	280.817	422.27	581.755	745.142
12.614	55.5334	100.381	173.841	280.839	422.274	581.781	745.161
12.639	55.5522	100.381	173.872	280.847	422.304	581.773	745.162
12.664	55.5542	100.391	173.894	280.878	422.324	581.804	745.181
12.689	55.5549	100.411	173.893	280.897	422.344	581.835	745.202
12.714	55.573	100.403	173.924	280.91	422.374	581.828	745.203
12.739	55.5745	100.43	173.934	280.948	422.383	581.854	745.223
12.764	55.5835	100.439	173.941	280.957	422.403	581.875	745.224
12.789	55.5815	100.439	173.964	280.977	422.416	581.883	745.233
12.814	55.5913	100.449	173.982	280.99	422.455	581.894	745.244
12.839	55.5913	100.471	173.985	281.017	422.462	581.925	745.263
12.864	55.6011	100.471	174.012	281.036	422.484	581.918	745.263
12.889	55.6018	100.49	174.021	281.058	422.503	581.943	745.281
12.914	55.6101	100.491	174.033	281.077	422.515	581.956	745.283
12.939	55.6118	100.501	174.052	281.089	422.544	581.965	745.292
12.964	55.6333	100.503	174.073	281.106	422.568	581.987	745.302
12.989	55.6135	100.522	174.075	281.13	422.574	582.006	745.323
13.014	55.6316	100.512	174.093	281.14	422.595	582.005	745.323
13.039	55.6331	100.539	174.102	281.166	422.613	582.035	745.333
13.064	55.6421	100.549	174.111	281.187	422.625	582.044	745.344
13.089	55.6421	100.549	174.133	281.207	422.655	582.053	745.353
13.114	55.6519	100.571	174.154	281.217	422.673	582.075	745.363
13.139	55.6616	100.589	174.165	281.246	422.694	582.092	745.381
13.164	55.6616	100.591	174.181	281.26	422.714	582.102	745.383
13.189	55.6721	100.599	174.182	281.276	422.723	582.114	745.392
13.214	55.6804	100.6	174.213	281.306	422.753	582.134	745.402
13.239	55.6721	100.618	174.221	281.315	422.752	582.143	745.42
13.264	55.6921	100.622	174.232	281.327	422.786	582.155	745.412
13.289	55.6938	100.645	174.254	281.359	422.807	582.178	745.435
13.314	55.7039	100.654	174.254	281.378	422.828	582.197	745.445
13.339	55.7053	100.654	174.273	281.39	422.845	582.205	745.453
13.364	55.7141	100.673	174.295	281.411	422.866	582.218	745.455
13.389	55.7222	100.69	174.303	281.428	422.882	582.244	745.473
13.414	55.7229	100.69	174.32	281.448	422.895	582.243	745.482
13.439	55.741	100.699	174.342	281.457	422.921	582.265	745.492
13.464	55.7424	100.709	174.352	281.487	422.934	582.283	745.51
13.489	55.7507	100.731	174.363	281.496	422.95	582.292	745.511
13.514	55.7424	100.74	174.382	281.516	422.963	582.312	745.521
13.539	55.7612	100.741	174.4	281.525	422.994	582.314	745.532
13.564	55.7605	100.767	174.402	281.556	423.001	582.341	745.542
13.589	55.7639	100.758	174.423	281.567	423.016	582.333	745.542
13.614	55.7827	100.771	174.441	281.578	423.044	582.356	745.554
13.639	55.783	100.782	174.463	281.608	423.066	582.379	745.573
13.664	55.7854	100.8	174.465	281.626	423.066	582.404	745.583
13.689	55.8035	100.803	174.482	281.64	423.083	582.396	745.584
13.714	55.8042	100.822	174.504	281.657	423.093	582.426	745.603
13.739	55.814	100.831	174.514	281.679	423.106	582.435	745.6
13.764	55.814	100.833	174.521	281.7	423.114	582.445	745.601
13.789	55.8237	100.842	174.532	281.708	423.135	582.465	745.61
13.814	55.8225	100.852	174.563	281.729	423.154	582.466	745.62
13.839	55.8306	100.87	174.562	281.748	423.165	582.493	745.631
13.864	55.8323	100.878	174.585	281.768	423.176	582.492	745.641
13.889	55.8511	100.88	174.611	281.778	423.202	582.516	745.651
13.914	55.8608	100.91	174.612	281.808	423.203	582.547	745.661
13.939	55.8608	100.92	174.633	281.817	423.224	582.548	745.672
13.964	55.8608	100.92	174.645	281.825	423.242	582.564	745.681
13.989	55.8706	100.932	174.662	281.847	423.263	582.566	745.69
14.014	55.8804	100.941	174.673	281.868	423.275	582.595	745.7
14.039	55.8806	100.952	174.693	281.888	423.283	582.605	745.711
14.064	55.8921	100.968	174.693	281.908	423.303	582.613	745.72
14.089	55.9019	100.969	174.712	281.917	423.317	582.625	745.729
14.114	55.9136	100.979	174.732	281.927	423.337	582.636	745.73
14.139	55.9038	100.99	174.735	281.959	423.328	582.663	745.752
14.164	55.9136	100.991	174.754	281.959	423.355	582.656	745.744
14.189	55.9233	101.021	174.775	281.989	423.376	582.685	745.763
14.214	55.9329	101.022	174.785	281.99	423.386	582.687	745.765
14.239	55.9312	101.04	174.791	282.009	423.384	582.713	745.783
14.264	55.9409	101.03	174.801	282.015	423.402	582.724	745.773
14.289	55.9409	101.048	174.823	282.024	423.423	582.733	745.792
14.314	55.9507	101.05	174.843	282.035	423.433	582.745	745.802
14.339	55.9514	101.07	174.843	282.065	423.441	582.766	745.812
14.364	55.9695	101.07	174.861	282.057	423.463	582.766	745.812
14.389	55.9712	101.092	174.871	282.089	423.474	582.784	745.831
14.414	55.9714	101.102	174.883	282.099	423.473	582.793	745.843
14.439	55.9741	101.111	174.895	282.106	423.477	582.794	745.843
14.464	55.9846	101.114	174.913	282.119	423.503	582.806	745.855
14.489	56.0027	101.133	174.931	282.149	423.512	582.815	745.875
14.514	55.9944	101.143	174.934	282.166	423.504	582.824	745.901
14.539	56.0027	101.143	174.952	282.158	423.534	582.837	745.892
14.564	56.0034	101.152	174.954	282.188	423.535	582.846	745.91
14.589	56.0139	101.162	174.973	282.189	423.566	582.856	745.924
14.614	56.0222	101.18	174.98	282.208	423.565	582.866	745.943
14.639	56.0132	101.18	174.99	282.207	423.574	582.875	745.951
14.664	56.0129	101.182	174.989	282.217	423.583	582.884	745.953
14.689	56.021	101.181	174.989	282.225	423.593	582.892	745.973
14.714	56.0334	101.181	175.012	282.236	423.606	582.892	745.981
14.739	56.0417	101.203	175.023	282.257	423.622	582.916	745.994
14.764	56.0425	101.202	175.033	282.256	423.623	582.926	746.012
14.789	56.0425	101.192	175.033	282.258	423.632	582.927	746.013
14.814	56.0522	101.2	175.043	282.268	423.633	582.935	746.022
14.839	56.062	101.202	175.053	282.281	423.663	582.945	746.032
14.864	56.062	101.208	175.053	282.299	423.654	582.962	746.042
14.889	56.0623	101.212	175.063	282.299	423.664	582.966	746.043
14.914	56.0737	101.23	175.072	282.317	423.683	582.984	746.073
14.939	56.0828	101.231	175.082	282.318	423.705	582.986	746.074
14.964	56.0745	101.249	175.094	282.336	423.705	583.003	746.093
14.989	56.0925	101.252	175.111	282.327	423.714	583.004	746.093
15.014	56.0959	101.262	175.124	282.349	423.725	583.033	746.103
15.039	56.1042	101.273	175.144	282.36	423.733	583.036	746.123
15.064	56.094	101.273	175.146	282.36	423.735	583.056	746.133
15.089	56.1128	101.283	175.174	282.378	423.753	583.066	746.135
15.114	56.1226	101.302	175.184	282.388	423.763	583.085	746.154
15.139	56.1323	101.32	175.205	282.406	423.785	583.106	746.173
15.164	56.1321	101.321	175.215	282.42	423.794	583.118	746.183
15.189	56.1296	101.339	175.212	282.445	423.804	583.135	746.192
15.214	56.1311	101.328	175.221	282.447	423.814	583.133	746.19
15.239	56.1394	101.34	175.24	282.458	423.832	583.134	746.201
15.264	56.1409	101.35	175.253	282.476	423.853	583.164	746.219
15.289	56.1609	101.359	175.273	282.497	423.873	583.166	746.22
15.314	56.1428	101.371	175.264	282.521	423.873	583.193	746.241
15.339	56.1609	101.371	175.291	282.528	423.894	583.185	746.243
15.364	56.1626	101.381	175.301	282.538	423.906	583.204	746.253
15.389	56.1726	101.391	175.322	282.56	423.923	583.225	746.263
15.414	56.1741	101.409	175.332	282.577	423.945	583.235	746.281
15.439	56.1921	101.411	175.342	282.587	423.955	583.245	746.283
15.464	56.1838	101.429	175.364	282.608	423.976	583.266	746.302
15.489	56.1929	101.43	175.374	282.619	423.976	583.276	746.312
15.514	56.2026	101.439	175.376	282.635	423.994	583.284	746.321
15.539	56.2036	101.44	175.403	282.648	424.026	583.294	746.322
15.564	56.2034	101.46	175.403	282.668	424.026	583.317	746.343
15.589	56.2124	101.46	175.412	282.676	424.042	583.327	746.351
15.614	56.2124	101.47	175.422	282.696	424.043	583.334	746.36
15.639	56.2222	101.471	175.443	282.697	424.074	583.345	746.354
15.664	56.2319	101.49	175.454	282.729	424.091	583.363	746.374
15.689	56.2222	101.5	175.462	282.738	424.092	583.376	746.384
15.714	56.2319	101.5	175.471	282.746	424.115	583.385	746.384
15.739	56.241	101.51	175.49	282.76	424.125	583.386	746.394
15.764	56.2419	101.52	175.499	282.785	424.141	583.404	746.412
15.789	56.2437	101.529	175.503	282.786	424.145	583.412	746.413
15.814	56.2437	101.52	175.525	282.798	424.165	583.413	746.414
15.839	56.2534	101.533	175.526	282.81	424.178	583.436	746.434
15.864	56.2534	101.551	175.534	282.827	424.194	583.446	746.424
15.889	56.2534	101.551	175.544	282.839	424.196	583.446	746.433
15.914	56.2629	101.553	175.562	282.849	424.225	583.456	746.442
15.939	56.2612	101.563	175.57	282.87	424.225	583.473	746.452
15.964	56.2612	101.572	175.582	282.886	424.241	583.483	746.463
15.989	56.2717	101.572	175.592	282.897	424.242	583.495	746.471
16.014	56.28	101.582	175.602	282.907	424.272	583.505	746.472
16.039	56.2717	101.592	175.602	282.925	424.264	583.514	746.491
16.064	56.2898	101.593	175.633	282.938	424.29	583.515	746.491
16.089	56.2808	101.611	175.643	282.948	424.303	583.524	746.493
16.114	56.2925	101.612	175.655	282.966	424.325	583.546	746.504
16.139	56.2935	101.632	175.664	282.978	424.317	583.557	746.524
16.164	56.3035	101.612	175.674	282.989	424.343	583.557	746.515
16.189	56.3049	101.63	175.684	282.999	424.353	583.567	746.522
16.214	56.3132	101.632	175.702	283.017	424.375	583.585	746.532
16.239	56.314	101.65	175.703	283.038	424.384	583.594	746.542
16.264	56.3042	101.659	175.704	283.047	424.375	583.603	746.553
16.289	56.314	101.651	175.722	283.051	424.405	583.595	746.545
16.314	56.3237	101.669	175.723	283.069	424.406	583.613	746.552
16.339	56.3215	101.671	175.742	283.078	424.425	583.615	746.562
16.364	56.3308	101.679	175.751	283.096	424.442	583.635	746.572
16.389	56.3225	101.689	175.753	283.097	424.444	583.644	746.573
16.414	56.3315	101.682	175.771	283.118	424.462	583.646	746.584
16.439	56.3406	101.701	175.781	283.128	424.471	583.664	746.591
16.464	56.3315	101.71	175.781	283.147	424.472	583.665	746.6
16.489	56.3323	101.699	175.794	283.147	424.485	583.674	746.593
16.514	56.3601	101.71	175.822	283.157	424.513	583.685	746.603
16.539	56.3533	101.73	175.833	283.177	424.524	583.704	746.631
16.564	56.355	101.732	175.826	283.188	424.525	583.715	746.622
16.589	56.355	101.742	175.837	283.209	424.535	583.724	746.634
16.614	56.3645	101.74	175.855	283.211	424.554	583.726	746.644
16.639	56.3608	101.75	175.863	283.229	424.561	583.744	746.655
16.664	56.3713	101.76	175.874	283.237	424.563	583.752	746.663
16.689	56.3796	101.762	175.88	283.248	424.582	583.746	746.661
16.714	56.3706	101.77	175.881	283.266	424.591	583.765	746.671
16.739	56.3804	101.779	175.893	283.267	424.603	583.766	746.673
16.764	56.3823	101.779	175.904	283.277	424.617	583.776	746.671
16.789	56.3823	101.784	175.914	283.291	424.635	583.788	746.683
16.814	56.3923	101.802	175.924	283.309	424.636	583.797	746.693
16.839	56.4038	101.791	175.943	283.31	424.656	583.807	746.692
16.864	56.4038	101.811	175.954	283.337	424.666	583.817	746.712
16.889	56.4036	101.821	175.972	283.347	424.675	583.816	746.715
16.914	56.4116	101.829	175.971	283.356	424.683	583.833	746.732
16.939	56.4136	101.828	175.971	283.364	424.695	583.833	746.72
16.964	56.4226	101.832	175.981	283.376	424.712	583.844	746.731
16.989	56.4124	101.842	175.992	283.386	424.722	583.844	746.733
17.014	56.4214	101.841	176.002	283.396	424.732	583.854	746.744
17.039	56.4312	101.859	176.012	283.406	424.743	583.864	746.751
17.064	56.4312	101.852	176.014	283.417	424.744	583.864	746.762
17.089	56.4314	101.862	176.032	283.427	424.763	583.874	746.763
17.114	56.4331	101.869	176.033	283.438	424.764	583.883	746.774
17.139	56.4448	101.878	176.045	283.448	424.775	583.893	746.784
17.164	56.4448	101.881	176.055	283.459	424.785	583.904	746.783
17.189	56.4446	101.884	176.074	283.469	424.804	583.906	746.785
17.214	56.4429	101.892	176.07	283.479	424.803	583.916	746.792
17.239	56.4526	101.9	176.079	283.495	424.804	583.924	746.792
17.264	56.4604	101.893	176.09	283.505	424.824	583.925	746.801
17.289	56.4604	101.912	176.102	283.526	424.834	583.944	746.8
17.314	56.4702	101.911	176.121	283.536	424.852	583.955	746.81
17.339	56.4722	101.93	176.132	283.538	424.855	583.974	746.821
17.364	56.4724	101.93	176.125	283.55	424.867	583.965	746.823
17.389	56.4741	101.939	176.135	283.56	424.877	583.975	746.823
17.414	56.4741	101.932	176.154	283.57	424.896	583.985	746.834
17.439	56.4846	101.951	176.165	283.589	424.894	583.987	746.844
17.464	56.4934	101.952	176.171	283.599	424.904	583.997	746.845
17.489	56.4917	101.97	176.17	283.608	424.912	584.006	746.852
17.514	56.489	101.961	176.18	283.616	424.921	584.014	746.86
17.539	56.4924	101.959	176.194	283.626	424.934	584.024	746.85
17.564	56.5015	101.971	176.204	283.64	424.952	584.024	746.853
17.589	56.5112	101.99	176.205	283.647	424.953	584.034	746.86
17.614	56.5105	101.982	176.215	283.647	424.964	584.043	746.862
17.639	56.5024	101.98	176.214	283.657	424.975	584.052	746.863
17.664	56.5132	101.991	176.232	283.668	424.993	584.055	746.863
17.689	56.5132	101.997	176.232	283.687	424.994	584.067	746.874
17.714	56.5227	101.99	176.242	283.696	425.003	584.077	746.883
17.739	56.5229	102.002	176.253	283.706	425.013	584.086	746.872
17.764	56.5229	102.012	176.26	283.728	425.023	584.076	746.883
17.789	56.5327	102.019	176.271	283.738	425.033	584.094	746.894
17.814	56.5327	102.012	176.271	283.749	425.042	584.094	746.892
17.839	56.5417	102.021	176.281	283.747	425.052	584.104	746.901
17.864	56.5315	102.02	176.284	283.757	425.053	584.113	746.901
17.889	56.5408	102.029	176.303	283.767	425.074	584.107	746.904
17.914	56.5515	102.031	176.313	283.786	425.075	584.125	746.913
17.939	56.5425	102.041	176.322	283.795	425.076	584.135	746.922
17.964	56.5444	102.039	176.313	283.796	425.087	584.147	746.923
17.989	56.5452	102.05	176.323	283.808	425.097	584.158	746.923
18.014	56.5637	102.044	176.342	283.818	425.107	584.148	746.925
18.039	56.562	102.052	176.35	283.838	425.103	584.166	746.934
18.064	56.571	102.061	176.361	283.837	425.113	584.174	746.931
18.089	56.5627	102.059	176.362	283.858	425.123	584.172	746.94
18.114	56.571	102.069	176.373	283.857	425.132	584.173	746.943
18.139	56.5718	102.08	176.383	283.876	425.142	584.192	746.949
18.164	56.5718	102.077	176.395	283.886	425.154	584.193	746.95
18.189	56.5815	102.08	176.405	283.897	425.166	584.196	746.962
18.214	56.5818	102.083	176.424	283.908	425.175	584.207	746.966
18.239	56.5835	102.102	176.434	283.926	425.186	584.215	746.976
18.264	56.5933	102.102	176.441	283.927	425.204	584.216	746.974
18.289	56.593	102.121	176.441	283.947	425.193	584.235	746.993
18.314	56.5913	102.123	176.452	283.958	425.201	584.244	746.99
18.339	56.6011	102.12	176.471	283.967	425.219	584.236	746.982
18.364	56.603	102.139	176.482	283.985	425.222	584.254	746.989
18.389	56.6128	102.143	176.475	283.989	425.232	584.254	746.993
18.414	56.6121	102.141	176.493	283.999	425.241	584.266	747.002
18.439	56.6128	102.15	176.482	284.009	425.242	584.276	746.991
18.464	56.6128	102.139	176.492	284.007	425.262	584.273	747.001
18.489	56.6101	102.143	176.502	284.017	425.263	584.274	747.013
18.514	56.6108	102.141	176.512	284.028	425.275	584.283	747.003
18.539	56.6213	102.15	176.524	284.038	425.281	584.284	747.012
18.564	56.6323	102.168	176.545	284.049	425.313	584.295	747.013
18.589	56.6316	102.172	176.532	284.069	425.293	584.317	747.022
18.614	56.6233	102.16	176.534	284.06	425.304	584.316	747.022
18.639	56.6421	102.17	176.563	284.059	425.324	584.307	747.011
18.664	56.6519	102.182	176.572	284.108	425.333	584.323	747.032
18.689	56.6526	102.18	176.573	284.118	425.352	584.332	747.042
18.714	56.6707	102.19	176.59	284.131	425.372	584.334	747.041
18.739	56.6726	102.219	176.601	284.147	425.375	584.362	747.063
18.764	56.6628	102.213	176.593	284.159	425.385	584.365	747.065
18.789	56.6646	102.222	176.612	284.168	425.375	584.365	747.063
18.814	56.6626	102.232	176.62	284.179	425.396	584.364	747.074
18.839	56.6519	102.232	176.618	284.188	425.391	584.365	747.074
18.864	56.6519	102.229	176.612	284.196	425.392	584.352	747.062
18.889	56.6616	102.24	176.633	284.194	425.403	584.364	747.063
18.914	56.6511	102.26	176.632	284.207	425.382	584.382	747.062
18.939	56.6636	102.248	176.615	284.218	425.393	584.374	747.061
18.964	56.6531	102.254	176.622	284.218	425.384	584.385	747.052
18.989	56.6538	102.254	176.625	284.229	425.384	584.377	747.052
19.014	56.6633	102.262	176.623	284.239	425.375	584.375	747.063
19.039	56.6609	102.271	176.624	284.249	425.375	584.355	747.073
19.064	56.6519	102.279	176.643	284.244	425.373	584.342	747.071
19.089	56.6506	102.27	176.651	284.239	425.403	584.334	747.065
19.114	56.6494	102.271	176.663	284.267	425.382	584.372	747.081
19.139	56.6211	102.288	176.642	284.268	425.363	584.342	747.072
19.164	56.603	102.25	176.622	284.256	425.373	584.294	747.021
19.189	56.6052	102.243	176.637	284.269	425.388	584.294	747.03
19.214	56.6545	102.261	176.684	284.3	425.447	584.284	747.043
19.239	56.6223	102.301	176.674	284.349	425.463	584.289	747.073
19.264	56.6233	102.302	176.684	284.338	425.466	584.305	747.07
19.289	56.6748	102.301	176.746	284.358	425.516	584.296	747.063
19.314	56.6838	102.362	176.745	284.409	425.524	584.305	747.091
19.339	56.6904	102.37	176.762	284.399	425.576	584.327	747.082
19.364	56.6636	102.41	176.761	284.397	425.596	584.35	747.091
19.389	56.6606	102.428	176.729	284.384	425.596	584.305	747.095
19.414	56.614	102.421	176.684	284.347	425.586	584.328	747.064
19.439	56.6245	102.4	176.684	284.349	425.604	584.343	747.085
19.464	56.6245	102.401	176.674	284.331	425.585	584.347	747.072
19.489	56.5918	102.432	176.634	284.329	425.625	584.337	747.083
19.514	56.5542	102.481	176.597	284.339	425.585	584.374	747.083
19.539	56.551	102.423	176.606	284.293	425.551	584.307	747.064
19.564	56.4944	102.416	176.73	284.345	425.506	584.291	747.074
19.589	55.4394	102.406	171.53	284.299	425.481	581.717	747.076
19.614	49.5454	102.301	168.691	284.429	419.566	576.549	747.107
19.639	50.4737	102.324	172.576	284.677	418.42	577.723	747.203
19.664	60.1058	102.111	180.481	285.44	427.837	581.292	747.052
19.689	61.1083	102.595	191.522	286.443	431.596	594.261	747.007
19.714	67.7095	102.048	190.327	284.227	438.365	594.617	746.818
19.739	60.0709	102.231	174.226	284.292	427.632	591.11	746.907
19.764	51.8095	103.96	170.112	275.317	419.132	581.17	748.542
19.789	56.793	102.468	175.403	281.502	424.116	578.194	747.076
19.814	57.0862	101.879	176.819	284.756	425.437	582.49	745.899
19.839	57.1887	103.326	155.623	286.48	414.169	564.348	747.595
19.864	40.1269	102.096	140.188	284.957	391.336	545.32	746.994
19.889	45.9504	101.618	149.467	285.039	391.355	527.633	741.692
19.914	45.2966	97.1829	140.791	301.349	369.361	513.918	740.489
19.939	49.2852	88.6929	135.062	280.379	345.414	472.598	734.594
19.964	44.8781	89.4294	119.63	267.721	307.771	427.385	722.2
19.989	39.494	81.0452	103.639	248.315	268.055	370.57	678.316
20.014	33.9292	71.6064	88.627	225.826	227.545	311.662	610.508
20.039	29.3637	62.8225	75.3586	201.176	192.551	260.398	535.289
20.064	24.8042	54.4539	63.3523	176.29	161.613	216.246	457.477
20.089	21.1305	46.884	53.9977	151.331	135.612	179.361	383.025
20.114	17.6192	39.6338	46.046	129.871	114.182	149.112	316.851
20.139	15.2798	33.7471	40.1042	110.387	97.4626	124.871	259.331
20.164	13.1986	29.2576	34.9274	93.6743	83.7584	105.687	211.611
20.189	11.3971	25.1675	30.9708	79.9321	72.767	90.2153	173.36
20.214	10.0345	21.8567	27.9803	69.1086	64.4129	78.7644	142.927
20.239	9.1348	19.6909	26.1495	60.0791	58.2571	69.4597	118.156
20.264	8.29644	17.623	23.9058	53.1587	53.1368	62.8471	100.076
20.289	7.61619	16.0752	22.7124	47.3896	49.1909	57.5718	85.6777
20.314	7.22317	14.7839	21.5618	42.8264	46.1301	53.2962	74.4458
20.339	6.99415	13.5889	20.9863	39.1741	43.7942	50.1073	65.8545
20.364	6.79054	13.1965	20.1235	36.7085	42.1316	47.7314	59.3662
20.389	6.56032	12.3972	19.7346	34.4456	40.5342	45.9119	54.3062
20.414	6.43944	12.0879	19.3682	32.8958	39.6452	44.3926	50.3301
20.439	6.26832	11.7847	19.0071	31.5598	38.5825	43.2646	47.1807
20.464	6.14259	11.4851	18.7127	30.6646	37.6546	42.2098	44.7288
20.489	6.02589	11.2595	18.4031	29.6592	37.1336	41.3139	42.9907
20.514	5.94044	11.094	18.167	29.1013	36.6787	40.7383	41.3755
20.539	5.84203	10.9392	17.9494	28.6396	36.2961	40.0761	40.0503
20.564	5.73414	10.8201	17.7405	28.1902	35.8704	39.6717	39.1606
20.589	5.72363	10.6729	17.6326	27.7517	35.6311	39.2657	38.0608
20.614	5.68408	10.6096	17.5398	27.4846	35.3591	38.9013	37.665
20.639	5.61622	10.5588	17.4158	27.2134	35.1011	38.6365	37.0186
20.664	5.58667	10.4631	17.3618	26.9871	34.9011	38.3311	36.5264
20.689	5.55127	10.4124	17.2605	26.8569	34.759	38.0921	36.0376
20.714	5.50659	10.3518	17.1577	26.7139	34.5635	37.8618	35.6746
20.739	5.46656	10.2917	17.0957	26.5276	34.3853	37.6907	35.4368
20.764	5.45703	10.2317	17.0356	26.4192	34.2324	37.5025	35.166
20.789	5.40136	10.1851	16.97	26.2954	34.1023	37.3526	34.9097
20.814	5.3794	10.1316	16.905	26.1462	33.9922	37.2005	34.6653
20.839	5.34473	10.0825	16.8127	26.0283	33.8523	37.0495	34.4573
20.864	5.32691	10.0417	16.7473	25.9058	33.7136	36.8922	34.1902
20.889	5.28077	9.98364	16.6836	25.8176	33.5667	36.7429	33.9731
20.914	5.27783	9.93433	16.6255	25.7124	33.4839	36.5749	33.7996
20.939	5.25562	9.89478	16.554	25.635	33.3645	36.4826	33.6643
20.964	5.2251	9.86646	16.5044	25.521	33.2834	36.3438	33.5146
20.989	5.2085	9.83057	16.4602	25.4465	33.1843	36.2221	33.4014
21.014	5.19702	9.79712	16.4272	25.3413	33.0874	36.0864	33.2844
21.039	5.16675	9.7749	16.3667	25.2805	32.9775	36.0048	33.1624
21.064	5.14893	9.73389	16.3149	25.1919	32.9075	35.8782	33.0527
21.089	5.12744	9.69482	16.2581	25.1309	32.8262	35.8168	32.9429
21.114	5.09522	9.65356	16.2026	25.051	32.7437	35.7068	32.8135
21.139	5.08447	9.61377	16.1565	24.99	32.6455	35.6026	32.6934
21.164	5.05908	9.57324	16.1174	24.9194	32.5488	35.5136	32.6028
21.189	5.05029	9.55322	16.0784	24.8413	32.4668	35.4279	32.5022
21.214	5.02808	9.49707	16.0278	24.7827	32.3857	35.3162	32.397
21.239	5.00977	9.47412	15.9912	24.7114	32.3198	35.2259	32.303
21.264	4.99927	9.43726	15.9565	24.6526	32.2454	35.147	32.2271
21.289	4.98755	9.42334	15.8975	24.5906	32.156	35.0558	32.1328
21.314	4.96826	9.37598	15.8674	24.5129	32.0964	34.9685	32.0562
21.339	4.94678	9.36694	15.8169	24.4612	32.0042	34.8962	31.9858
21.364	4.92896	9.34155	15.7686	24.3865	31.9285	34.8056	31.9006
21.389	4.90942	9.29663	15.7385	24.332	31.8584	34.7302	31.814
21.414	4.89868	9.27637	15.6885	24.2886	31.7876	34.65	31.7546
21.439	4.87818	9.25488	15.6467	24.2239	31.7246	34.5774	31.6663
21.464	4.86719	9.21387	15.5974	24.1597	31.6372	34.4948	31.5925
21.489	4.85767	9.18628	15.5742	24.084	31.5769	34.4055	31.5139
21.514	4.86938	9.1731	15.5471	24.0315	31.5156	34.3272	31.4451
21.539	4.86841	9.14624	15.4978	23.9907	31.429	34.2692	31.3628
21.564	4.86987	9.12744	15.4658	23.9238	31.3875	34.197	31.2981
21.589	4.87646	9.11719	15.4368	23.8704	31.3091	34.1186	31.2339
21.614	4.87134	9.08691	15.3992	23.8235	31.248	34.0602	31.1567
21.639	4.87109	9.06714	15.3701	23.762	31.1912	33.9829	31.0962
21.664	4.8584	9.05762	15.3181	23.7148	31.1099	33.9394	31.0269
21.689	4.87109	9.00732	15.2996	23.6614	31.05	33.8582	30.9355
21.714	4.86914	9.0083	15.2705	23.6042	30.9988	33.7924	30.8867
21.739	4.86768	8.98535	15.2305	23.5637	30.9385	33.7308	30.8354
21.764	4.86133	8.94922	15.2009	23.5015	30.8608	33.6616	30.7576
21.789	4.85254	8.91968	15.1501	23.4468	30.7908	33.6025	30.679
21.814	4.84888	8.87769	15.1074	23.3918	30.7212	33.5304	30.5977
21.839	4.84253	8.85645	15.0818	23.3333	30.6621	33.4691	30.5464
21.864	4.84668	8.84106	15.0474	23.2732	30.6267	33.4002	30.4714
21.889	4.83985	8.84375	15.0176	23.2527	30.5501	33.346	30.4253
21.914	4.8313	8.82593	14.9883	23.2012	30.4871	33.2811	30.3379
21.939	4.83008	8.80811	14.9399	23.1541	30.4214	33.2185	30.29
21.964	4.82129	8.80933	14.9177	23.1135	30.3669	33.1537	30.2388
21.989	4.81055	8.81616	14.8796	23.0625	30.3027	33.1007	30.1672
22.014	4.79004	8.7981	14.8599	23.0151	30.2485	33.0295	30.1101
22.039	4.7793	8.79761	14.8184	22.9727	30.1812	32.9706	30.0593
22.064	4.79126	8.77808	14.7891	22.9141	30.127	32.9207	30.009
22.089	4.77832	8.7771	14.7493	22.8821	30.052	32.8694	29.9673
22.114	4.76074	8.76001	14.729	22.814	29.9895	32.7912	29.8894
22.139	4.74829	8.7583	14.6875	22.7729	29.9309	32.7401	29.8372
22.164	4.72949	8.73633	14.6509	22.7424	29.8687	32.6815	29.7683
22.189	4.73022	8.7085	14.6294	22.6843	29.8196	32.6118	29.709
22.214	4.71802	8.70752	14.5889	22.6414	29.7502	32.5705	29.657
22.239	4.73071	8.68652	14.5701	22.5916	29.7227	32.5014	29.6067
22.264	4.71265	8.66846	14.5403	22.5667	29.6812	32.4721	29.5703
22.289	4.71069	8.66821	14.5085	22.5178	29.6211	32.4006	29.5112
22.314	4.70117	8.67041	14.4888	22.4741	29.5605	32.3426	29.4688
22.339	4.68848	8.63818	14.4785	22.4316	29.519	32.2904	29.3965
22.364	4.67163	8.62744	14.439	22.3845	29.4512	32.2193	29.3564
22.389	4.65747	8.59839	14.4312	22.3335	29.3987	32.1708	29.2996
22.414	4.66968	8.58057	14.4167	22.293	29.3596	32.1207	29.238
22.439	4.6709	8.57471	14.4009	22.2554	29.3125	32.0687	29.1973
22.464	4.6416	8.55737	14.3796	22.2261	29.259	32.0216	29.1501
22.489	4.64868	8.5376	14.3599	22.1846	29.1982	31.954	29.0984
22.514	4.61109	8.51709	14.3394	22.1355	29.1602	31.9081	29.0476
22.539	4.61694	8.50635	14.3179	22.073	29.1069	31.839	28.9978
22.564	4.62012	8.48584	14.3091	22.031	29.0518	31.7992	28.957
22.589	4.60278	8.479	14.2881	21.9956	29.0122	31.7401	28.8979
22.614	4.60132	8.44702	14.2693	21.9441	28.9629	31.6831	28.8496
22.639	4.59351	8.4397	14.2327	21.9148	28.9226	31.6349	28.8074
22.664	4.58374	8.44873	14.231	21.8665	28.8721	31.6028	28.762
22.689	4.59082	8.41846	14.1987	21.835	28.8301	31.5439	28.7185
22.714	4.58691	8.39868	14.1772	21.7944	28.7776	31.5038	28.6785
22.739	4.58105	8.39795	14.1687	21.7534	28.7314	31.4596	28.6169
22.764	4.57227	8.37769	14.1228	21.7119	28.6919	31.4039	28.5815
22.789	4.5603	8.35913	14.1089	21.657	28.6426	31.3601	28.5283
22.814	4.56421	8.34985	14.0952	21.6218	28.5938	31.3028	28.481
22.839	4.54663	8.34814	14.0474	21.5767	28.5295	31.2621	28.4421
22.864	4.56226	8.31592	14.0315	21.5347	28.4834	31.1986	28.3765
22.889	4.55054	8.29834	14.019	21.4946	28.4404	31.1513	28.3389
22.914	4.54785	8.28589	14.0005	21.4653	28.4023	31.099	28.2798
22.939	4.53027	8.25928	13.9683	21.4341	28.3577	31.0517	28.2485
22.964	4.50879	8.24756	13.939	21.4031	28.2998	30.9975	28.2168
22.989	4.50098	8.22607	13.9194	21.3423	28.2522	30.9298	28.1392
23.014	4.49292	8.20972	13.8972	21.3159	28.2102	30.8915	28.1138
23.039	4.48145	8.18799	13.8511	21.2715	28.1611	30.8398	28.0771
23.064	4.47168	8.16821	13.853	21.2271	28.123	30.7934	28.0095
23.089	4.46167	8.1792	13.8108	21.1965	28.0713	30.7606	27.9829
23.114	4.45874	8.14868	13.7983	21.1675	28.0303	30.7021	27.9321
23.139	4.45874	8.1355	13.7905	21.1235	27.9919	30.6508	27.8979
23.164	4.44897	8.12988	13.7502	21.1067	27.9512	30.6207	27.8572
23.189	4.45215	8.11597	13.739	21.072	27.9019	30.5704	27.7993
23.214	4.4314	8.08936	13.7007	21.0447	27.8435	30.5242	27.7705
23.239	4.41724	8.07764	13.6794	21.0122	27.8098	30.4726	27.7114
23.264	4.4021	8.05713	13.6624	20.9822	27.7617	30.432	27.6873
23.289	4.38061	8.04907	13.6343	20.9556	27.7021	30.3817	27.6411
23.314	4.38159	8.04053	13.6108	20.9263	27.6619	30.3249	27.5913
23.339	4.38184	8.02051	13.5808	20.895	27.6304	30.2911	27.5396
23.364	4.36109	8.01904	13.5483	20.8774	27.572	30.2527	27.5095
23.389	4.34741	7.99829	13.5198	20.8455	27.5374	30.1933	27.4568
23.414	4.35132	7.99756	13.51	20.8157	27.4919	30.1524	27.4067
23.439	4.33862	7.97974	13.4976	20.7935	27.458	30.1022	27.3677
23.464	4.35156	7.97681	13.4724	20.772	27.4133	30.0704	27.3374
23.489	4.34082	7.96069	13.439	20.7476	27.3721	30.0334	27.2898
23.514	4.323	7.94678	13.4221	20.7231	27.335	29.9795	27.2498
23.539	4.32007	7.94165	13.3999	20.7102	27.283	29.9335	27.2017
23.564	4.31152	7.92798	13.3823	20.6833	27.2522	29.8829	27.1606
23.589	4.29077	7.91943	13.3538	20.6489	27.2022	29.8453	27.1208
23.614	4.2771	7.89868	13.3394	20.6138	27.1475	29.7909	27.0708
23.639	4.27417	7.88501	13.3115	20.5852	27.1104	29.7508	27.0286
23.664	4.27197	7.8811	13.2905	20.5649	27.0596	29.7203	27.0005
23.689	4.28003	7.86157	13.2815	20.5149	27.0427	29.6645	26.9719
23.714	4.27637	7.8606	13.2612	20.5063	27.0107	29.6229	26.9497
23.739	4.26416	7.8562	13.2317	20.4705	26.9717	29.5915	26.9275
23.764	4.25977	7.82324	13.2283	20.425	26.9434	29.5436	26.8918
23.789	4.23047	7.82666	13.1936	20.4038	26.9026	29.5097	26.8608
23.814	4.21851	7.80029	13.1597	20.3767	26.8611	29.4539	26.8271
23.839	4.22314	7.77954	13.1428	20.3359	26.8311	29.4032	26.7805
23.864	4.21069	7.75903	13.1292	20.3149	26.7908	29.3749	26.7603
23.889	4.20313	7.76001	13.1003	20.2747	26.7744	29.3348	26.7297
23.914	4.18018	7.75146	13.0706	20.2466	26.7322	29.3121	26.7134
23.939	4.18725	7.72876	13.0608	20.2239	26.7126	29.2726	26.6782
23.964	4.17163	7.71802	13.0422	20.2036	26.6807	29.2503	26.6489
23.989	4.15991	7.70728	13.0378	20.1536	26.6494	29.2113	26.6099
24.014	4.15796	7.69775	12.9993	20.1343	26.6091	29.1812	26.5884
24.039	4.13965	7.68506	12.9927	20.1021	26.5801	29.1512	26.5591
24.064	4.13086	7.66919	12.9624	20.0757	26.542	29.1229	26.5203
24.089	4.11182	7.67041	12.9397	20.0376	26.5017	29.0748	26.4802
24.114	4.13061	7.65845	12.9202	19.9973	26.4802	29.0434	26.4407
24.139	4.12378	7.65918	12.9104	19.9954	26.4451	29.0145	26.4211
24.164	4.10937	7.65161	12.8784	19.968	26.4131	28.985	26.4028
24.189	4.09424	7.64795	12.8499	19.9341	26.363	28.9602	26.3618
24.214	4.10229	7.60767	12.8411	19.8853	26.3318	28.9125	26.3223
24.239	4.09961	7.62012	12.8179	19.8567	26.291	28.8815	26.3098
24.264	4.09253	7.60693	12.801	19.8345	26.2634	28.8415	26.2888
24.289	4.09033	7.57837	12.7805	19.8059	26.2322	28.7909	26.2297
24.314	4.08984	7.56738	12.771	19.7871	26.1934	28.744	26.1985
24.339	4.08008	7.56006	12.7683	19.7749	26.1494	28.7255	26.1714
24.364	4.06421	7.55811	12.7336	19.7446	26.113	28.6814	26.1392
24.389	4.05225	7.53345	12.7307	19.7075	26.0713	28.6445	26.1021
24.414	4.07031	7.52075	12.7231	19.6653	26.042	28.6036	26.0742
24.439	4.06226	7.52881	12.7034	19.6577	25.9939	28.5908	26.0493
24.464	4.05225	7.50122	12.6907	19.6294	25.9607	28.5456	26.0247
24.489	4.06225	7.49048	12.6792	19.5881	25.9404	28.5128	25.9934
24.514	4.04175	7.48877	12.6428	19.5767	25.8853	28.4907	25.9712
24.539	4.05151	7.46997	12.6292	19.5276	25.8611	28.4347	25.9231
24.564	4.04956	7.47949	12.6106	19.5256	25.8298	28.402	25.8899
24.589	4.04272	7.46704	12.6116	19.5024	25.8018	28.3719	25.8704
24.614	4.01734	7.45947	12.5793	19.4644	25.7517	28.3316	25.8423
24.639	4.01758	7.4397	12.5796	19.4329	25.7197	28.2823	25.801
24.664	4.01465	7.43799	12.5522	19.4126	25.6826	28.2614	25.7778
24.689	4.01343	7.41943	12.5425	19.3772	25.6611	28.2138	25.7417
24.714	4.01245	7.40967	12.512	19.354	25.6335	28.1817	25.7095
24.739	3.99951	7.40137	12.4817	19.3381	25.6033	28.1452	25.6731
24.764	4.00098	7.39673	12.4702	19.3157	25.5625	28.1014	25.6418
24.789	3.98169	7.38037	12.4397	19.2739	25.5193	28.0738	25.6001
24.814	3.99023	7.34863	12.4204	19.2336	25.4834	28.0223	25.5715
24.839	3.98315	7.34717	12.4124	19.218	25.4529	27.9815	25.5317
24.864	3.9812	7.3313	12.3918	19.1975	25.4099	27.9616	25.5012
24.889	3.97827	7.32837	12.3882	19.176	25.3896	27.923	25.4583
24.914	3.96167	7.31885	12.3528	19.1646	25.3445	27.8911	25.4387
24.939	3.95898	7.29907	12.3413	19.1289	25.3213	27.8541	25.4094
24.964	3.9519	7.28052	12.3196	19.105	25.281	27.8233	25.3696
24.989	3.94238	7.27759	12.3022	19.0852	25.2441	27.7918	25.3411
25.014	3.93335	7.26123	12.2932	19.0581	25.2031	27.7636	25.3013
25.039	3.92139	7.25928	12.2688	19.0269	25.1716	27.7339	25.2808
25.064	3.92773	7.22778	12.27	18.9954	25.1416	27.6827	25.2493
25.089	3.91187	7.22876	12.2434	18.9758	25.0945	27.6608	25.2271
25.114	3.90088	7.21216	12.2217	18.9475	25.061	27.6266	25.1829
25.139	3.90185	7.20923	12.2288	18.926	25.0408	27.6046	25.1406
25.164	3.90112	7.19824	12.2017	18.9153	25.0137	27.5738	25.1282
25.189	3.89136	7.18994	12.1819	18.8879	24.9714	27.5416	25.1001
25.214	3.90112	7.16724	12.1709	18.8625	24.9536	27.5031	25.0527
25.239	3.89185	7.16821	12.1506	18.844	24.9333	27.4715	25.0286
25.264	3.88867	7.14941	12.1313	18.8264	24.8906	27.4352	25.0022
25.289	3.88257	7.13721	12.1125	18.8032	24.8643	27.4131	24.9683
25.314	3.88281	7.13037	12.1021	18.7729	24.8357	27.382	24.9409
25.339	3.87256	7.12158	12.0715	18.7476	24.7917	27.3345	24.9126
25.364	3.88354	7.11133	12.0735	18.7175	24.7732	27.2931	24.8606
25.389	3.88208	7.12207	12.0588	18.7258	24.731	27.2751	24.8418
25.414	3.88281	7.09888	12.0415	18.6946	24.7039	27.2537	24.8098
25.439	3.87183	7.1001	12.0344	18.6675	24.6941	27.2234	24.7817
25.464	3.86206	7.0813	12.0208	18.6484	24.6609	27.194	24.7422
25.489	3.85132	7.07202	12.0022	18.6135	24.6338	27.1521	24.718
25.514	3.84326	7.06787	11.9934	18.5942	24.5942	27.125	24.6909
25.539	3.85034	7.06055	11.9719	18.5664	24.5718	27.0837	24.6643
25.564	3.84765	7.05981	11.9692	18.5432	24.5625	27.0421	24.6309
25.589	3.84058	7.04932	11.9502	18.5317	24.532	27.0222	24.6177
25.614	3.83447	7.0498	11.9419	18.4963	24.5017	26.99	24.5823
25.639	3.81934	7.03052	11.9194	18.4849	24.4619	26.9625	24.552
25.664	3.81836	7.02881	11.8989	18.436	24.4414	26.9121	24.519
25.689	3.81201	7.02002	11.8916	18.4146	24.4031	26.8836	24.478
25.714	3.82227	7.00879	11.8784	18.3867	24.3845	26.8514	24.4514
25.739	3.80029	7.00049	11.8508	18.3667	24.3406	26.8248	24.4329
25.764	3.80322	6.97778	11.8333	18.3352	24.3142	26.783	24.4006
25.789	3.81128	6.97192	11.8342	18.2971	24.2839	26.7577	24.3713
25.814	3.80152	6.96899	11.8098	18.2864	24.2546	26.733	24.3521
25.839	3.80273	6.94849	11.8022	18.2542	24.2244	26.6912	24.3125
25.864	3.77905	6.93799	11.77	18.228	24.1904	26.6646	24.2808
25.889	3.771	6.91846	11.751	18.1968	24.1511	26.6219	24.2417
25.914	3.78125	6.91211	11.7427	18.1777	24.1257	26.5926	24.2112
25.939	3.76245	6.9104	11.7122	18.1584	24.0923	26.5533	24.1926
25.964	3.74805	6.87817	11.6899	18.136	24.0684	26.5238	24.1526
25.989	3.74146	6.86841	11.6709	18.105	24.033	26.5026	24.1187
26.014	3.75171	6.85864	11.6597	18.0781	24.0037	26.4648	24.092
26.039	3.75976	6.84912	11.6392	18.0552	23.9919	26.4414	24.0706
26.064	3.74561	6.84009	11.6243	18.0347	23.9558	26.4135	24.0405
26.089	3.75195	6.83203	11.6135	18.0071	23.9336	26.3839	24.0139
26.114	3.73316	6.83057	11.582	17.9875	23.9031	26.3558	24.0034
26.139	3.73486	6.81177	11.5806	17.9482	23.8738	26.3123	23.9609
26.164	3.71948	6.802	11.55	17.938	23.8513	26.2857	23.9409
26.189	3.72143	6.79199	11.5513	17.8987	23.8223	26.2443	23.9016
26.214	3.71167	6.7876	11.5251	17.8887	23.7839	26.2251	23.8713
26.239	3.7019	6.76099	11.511	17.8694	23.7622	26.1852	23.8535
26.264	3.6919	6.75122	11.4888	17.8469	23.7305	26.152	23.8225
26.289	3.68823	6.74829	11.4824	17.8159	23.7	26.1221	23.7886
26.314	3.68237	6.72778	11.4731	17.7852	23.6738	26.0923	23.7581
26.339	3.6687	6.71802	11.4424	17.7659	23.6313	26.0745	23.7317
26.364	3.67163	6.70825	11.4312	17.7444	23.6123	26.0314	23.6995
26.389	3.67163	6.69873	11.4224	17.7271	23.5957	26.0216	23.679
26.414	3.65259	6.6936	11.3918	17.7104	23.5542	25.9966	23.6636
26.439	3.66015	6.66992	11.3938	17.6797	23.541	25.9557	23.6213
26.464	3.646	6.68018	11.3767	17.6565	23.5063	25.9323	23.6106
26.489	3.64136	6.66138	11.3618	17.6379	23.4707	25.9059	23.5735
26.514	3.64331	6.63892	11.3508	17.6077	23.4441	25.8643	23.5308
26.539	3.62964	6.63086	11.3286	17.5977	23.4219	25.8334	23.512
26.564	3.62451	6.62549	11.3027	17.5737	23.3833	25.8015	23.4817
26.589	3.63061	6.61133	11.301	17.5479	23.3633	25.7638	23.4417
26.614	3.61084	6.61768	11.2805	17.5464	23.321	25.7437	23.4312
26.639	3.61084	6.59961	11.2629	17.5049	23.3035	25.6939	23.3889
26.664	3.62182	6.60254	11.2532	17.4963	23.2849	25.673	23.3633
26.689	3.61206	6.59814	11.2314	17.4856	23.241	25.6431	23.3511
26.714	3.61011	6.58008	11.2278	17.4534	23.2187	25.6017	23.3088
26.739	3.59229	6.58643	11.2102	17.4351	23.1843	25.5825	23.2905
26.764	3.60034	6.57153	11.1997	17.4092	23.1738	25.5555	23.2529
26.789	3.57984	6.56934	11.1694	17.4075	23.1323	25.5406	23.2512
26.814	3.59253	6.55811	11.1721	17.3762	23.123	25.4946	23.2114
26.839	3.5835	6.56177	11.1445	17.3765	23.0847	25.4731	23.1909
26.864	3.59375	6.552	11.1431	17.3381	23.0664	25.4383	23.165
26.889	3.56372	6.55322	11.1126	17.3284	23.0239	25.4244	23.1555
26.914	3.56909	6.53101	11.1028	17.2988	23	25.3829	23.1116
26.939	3.56006	6.54028	11.0928	17.2874	22.9617	25.3638	23.0894
26.964	3.57104	6.51953	11.0728	17.2659	22.9434	25.3228	23.051
26.989	3.56128	6.51807	11.0625	17.2358	22.9126	25.3054	23.0334
27.014	3.55151	6.51172	11.0493	17.2178	22.8816	25.2738	23.0117
27.039	3.54956	6.50635	11.0415	17.2046	22.8594	25.2529	22.9878
27.064	3.53174	6.49927	11.0154	17.1855	22.8328	25.2214	22.9612
27.089	3.53198	6.49316	11.0122	17.1663	22.8145	25.1874	22.9436
27.114	3.53076	6.4895	10.9817	17.1487	22.773	25.1634	22.9214
27.139	3.5293	6.46802	10.9719	17.1272	22.7634	25.131	22.8828
27.164	3.53076	6.46997	10.9707	17.1174	22.7312	25.1123	22.8589
27.189	3.52222	6.46875	10.9614	17.0957	22.7012	25.0818	22.8284
27.214	3.53101	6.47095	10.9424	17.0764	22.6738	25.0554	22.803
27.239	3.49976	6.45044	10.9194	17.0659	22.6316	25.022	22.7922
27.264	3.51245	6.43774	10.9114	17.0239	22.614	24.9855	22.7485
27.289	3.51123	6.45044	10.9023	17.0151	22.6042	24.9744	22.7327
27.314	3.51367	6.44922	10.8931	16.989	22.5742	24.9529	22.7229
27.339	3.50269	6.45166	10.8743	16.978	22.5466	24.9275	22.6929
27.364	3.49365	6.43286	10.865	16.9592	22.5034	24.9046	22.6738
27.389	3.49267	6.42285	10.8618	16.9268	22.4941	24.8661	22.6428
27.414	3.50073	6.41919	10.843	16.9175	22.4629	24.8533	22.6213
27.439	3.47998	6.42041	10.8223	16.8979	22.4214	24.8345	22.6108
27.464	3.49805	6.39063	10.8208	16.8679	22.4121	24.7931	22.5732
27.489	3.47144	6.39697	10.7942	16.853	22.3853	24.7746	22.5601
27.514	3.47412	6.37036	10.792	16.8257	22.3628	24.7432	22.5325
27.539	3.4812	6.3728	10.7805	16.8069	22.3535	24.7052	22.501
27.564	3.47144	6.36963	10.759	16.7893	22.3113	24.6829	22.4917
27.589	3.46216	6.34692	10.7532	16.7668	22.2859	24.653	22.4604
27.614	3.47143	6.32935	10.7434	16.7268	22.2644	24.6158	22.4219
27.639	3.47412	6.3313	10.7344	16.717	22.2434	24.6045	22.4026
27.664	3.46875	6.32227	10.7297	16.6995	22.2207	24.5746	22.3811
27.689	3.46167	6.32056	10.719	16.677	22.1902	24.5537	22.3589
27.714	3.46045	6.30005	10.6985	16.6448	22.1733	24.5225	22.3315
27.739	3.46362	6.2981	10.6926	16.635	22.1523	24.4927	22.3015
27.764	3.44287	6.28052	10.6721	16.6167	22.1228	24.4756	22.2905
27.789	3.46167	6.271	10.6724	16.5754	22.104	24.4418	22.2524
27.814	3.4519	6.27051	10.6533	16.5757	22.0918	24.4138	22.2327
27.839	3.44214	6.27075	10.6426	16.5488	22.0542	24.3951	22.2104
27.864	3.44018	6.25	10.6418	16.5256	22.041	24.3544	22.1807
27.889	3.43433	6.24854	10.6313	16.5159	22.0027	24.3403	22.1711
27.914	3.4331	6.22974	10.6133	16.4866	21.9858	24.3045	22.1311
27.939	3.42041	6.2207	10.6008	16.4768	21.9607	24.2829	22.1213
27.964	3.42139	6.21997	10.5918	16.4475	21.9331	24.253	22.092
27.989	3.41284	6.21094	10.583	16.4382	21.9128	24.2232	22.0706
28.014	3.41162	6.20996	10.5833	16.4272	21.896	24.1941	22.0449
28.039	3.42261	6.21094	10.5735	16.3975	21.8828	24.1669	22.0217
28.064	3.40039	6.20947	10.552	16.3967	21.8445	24.1536	22.012
28.089	3.39014	6.17896	10.55	16.3745	21.8228	24.1201	21.978
28.114	3.39331	6.18164	10.5325	16.3555	21.7917	24.0943	21.9514
28.139	3.38403	6.18091	10.5234	16.3284	21.7749	24.0655	21.9219
28.164	3.38159	6.17188	10.51	16.3193	21.75	24.0355	21.9026
28.189	3.37964	6.1709	10.4895	16.2952	21.7234	24.0151	21.8811
28.214	3.37378	6.16724	10.4836	16.2847	21.6948	23.9909	21.8589
28.239	3.37182	6.14966	10.4739	16.2588	21.6853	23.9579	21.8252
28.264	3.35108	6.15161	10.4524	16.2573	21.6421	23.9439	21.812
28.289	3.36206	6.13086	10.4424	16.2195	21.6414	23.8954	21.782
28.314	3.35986	6.13794	10.4309	16.2163	21.6121	23.8826	21.7717
28.339	3.36011	6.12817	10.4204	16.1858	21.6023	23.8647	21.7495
28.364	3.3396	6.11816	10.3909	16.1753	21.5623	23.8404	21.719
28.389	3.34765	6.10767	10.3911	16.1458	21.5632	23.8039	21.6899
28.414	3.3335	6.10791	10.373	16.1458	21.5339	23.7917	21.6702
28.439	3.34448	6.08203	10.3721	16.1064	21.5161	23.7469	21.6453
28.464	3.34253	6.08911	10.3599	16.1057	21.4929	23.7341	21.6428
28.489	3.33325	6.09106	10.3418	16.0874	21.4761	23.7163	21.6206
28.514	3.33081	6.08203	10.3286	16.0693	21.4512	23.6937	21.5947
28.539	3.32886	6.08032	10.3098	16.0562	21.4207	23.6729	21.5706
28.564	3.32373	6.05981	10.293	16.0254	21.396	23.642	21.5522
28.589	3.323	6.05078	10.2922	16.0068	21.3826	23.6063	21.5144
28.614	3.32104	6.05005	10.2822	16.0054	21.3542	23.5928	21.512
28.639	3.31201	6.05127	10.2598	15.9788	21.3218	23.5657	21.4819
28.664	3.32227	6.0293	10.2583	15.9573	21.3125	23.5338	21.4521
28.689	3.30493	6.02856	10.2402	15.9358	21.2827	23.5225	21.4397
28.714	3.31299	6.03101	10.2434	15.9268	21.2546	23.4927	21.4221
28.739	3.31323	6.02075	10.2329	15.918	21.2439	23.4646	21.3928
28.764	3.30029	6.01807	10.2029	15.8987	21.1929	23.4459	21.3821
28.789	3.29956	5.98828	10.2004	15.8779	21.1921	23.4051	21.3311
28.814	3.2937	5.99927	10.1829	15.8647	21.1621	23.3918	21.3303
28.839	3.28467	5.98169	10.1738	15.8381	21.1245	23.3643	21.3003
28.864	3.28003	5.98438	10.1614	15.8291	21.1121	23.3344	21.2744
28.889	3.28198	5.97949	10.1516	15.804	21.0828	23.3018	21.2493
28.914	3.27295	5.96729	10.1421	15.7756	21.074	23.2752	21.2209
28.939	3.2605	5.94946	10.1221	15.7668	21.0427	23.2546	21.2004
28.964	3.25854	5.95044	10.1106	15.7554	21.0105	23.2234	21.189
28.989	3.25269	5.94849	10.093	15.7249	20.9851	23.1909	21.1506
29.014	3.24292	5.93091	10.0833	15.7073	20.9636	23.1658	21.1331
29.039	3.24634	5.93213	10.0742	15.6887	20.9468	23.1436	21.1145
29.064	3.25073	5.91382	10.0618	15.6689	20.9219	23.1176	21.083
29.089	3.24097	5.89966	10.052	15.6565	20.895	23.0935	21.0588
29.114	3.2312	5.89771	10.0422	15.635	20.8718	23.0642	21.0405
29.139	3.22583	5.89966	10.0254	15.6245	20.8425	23.0415	21.01
29.164	3.2312	5.88281	10.0244	15.5908	20.825	23.0067	20.9846
29.189	3.22144	5.88208	10.0122	15.5901	20.8035	22.9939	20.9631
29.214	3.21167	5.88013	9.98169	15.5676	20.7742	22.9751	20.9531
29.239	3.20264	5.86938	9.97192	15.5354	20.7517	22.9333	20.9097
29.264	3.21045	5.84961	9.96289	15.5178	20.7241	22.9041	20.8909
29.289	3.21362	5.84888	9.95361	15.5081	20.7039	22.887	20.874
29.314	3.20386	5.84302	9.94238	15.4788	20.6863	22.8643	20.853
29.339	3.19092	5.84106	9.91992	15.469	20.6531	22.8255	20.8225
29.364	3.2019	5.82031	9.91919	15.4482	20.6316	22.7938	20.7937
29.389	3.19287	5.81958	9.90942	15.4355	20.614	22.7849	20.7795
29.414	3.19189	5.82056	9.88721	15.4155	20.5808	22.7622	20.7612
29.439	3.18896	5.78906	9.86914	15.385	20.5637	22.7241	20.719
29.464	3.18823	5.79614	9.86841	15.376	20.5496	22.6903	20.7021
29.489	3.18237	5.78638	9.86231	15.3628	20.5234	22.6811	20.6897
29.514	3.18115	5.78052	9.85156	15.3362	20.4937	22.6521	20.6721
29.539	3.18042	5.77148	9.85083	15.3191	20.4812	22.6232	20.6511
29.564	3.17066	5.77075	9.82862	15.3174	20.4519	22.6048	20.6409
29.589	3.16089	5.75708	9.81055	15.2925	20.4294	22.572	20.5999
29.614	3.15161	5.75903	9.80274	15.2737	20.394	22.5542	20.5901
29.639	3.16089	5.74194	9.802	15.2568	20.3816	22.526	20.5608
29.664	3.15112	5.7395	9.7915	15.2483	20.364	22.5037	20.5432
29.689	3.15478	5.73755	9.77344	15.2385	20.3435	22.4822	20.5217
29.714	3.16089	5.74121	9.76099	15.218	20.325	22.4655	20.5051
29.739	3.15112	5.73877	9.75122	15.2073	20.3035	22.4431	20.4817
29.764	3.15308	5.7207	9.74146	15.1895	20.2742	22.4255	20.4495
29.789	3.14404	5.73169	9.72461	15.178	20.2571	22.396	20.4319
29.814	3.14331	5.71484	9.72388	15.1494	20.2351	22.368	20.4033
29.839	3.1333	5.72192	9.70239	15.1479	20.2019	22.3545	20.3948
29.864	3.12183	5.7002	9.69263	15.1057	20.1921	22.324	20.3616
29.889	3.12134	5.68872	9.68335	15.0959	20.1636	22.3025	20.344
29.914	3.12964	5.69214	9.68017	15.0791	20.1628	22.2743	20.323
29.939	3.12378	5.70044	9.65357	15.0781	20.1257	22.2651	20.3206
29.964	3.11401	5.69067	9.65552	15.0471	20.1042	22.2361	20.2834
29.989	3.09326	5.68091	9.63477	15.0374	20.0757	22.2064	20.2737
30.014	3.10107	5.66016	9.63403	15.0159	20.063	22.1747	20.2327

## Sheet: S2, K27D-CA
Time (s)	1.1E-6 M CypA	2.3E-6 M CypA	4.5E-6 M CypA	9.1E-6 M CypA	18.2E-6 M CypA	36.4E-6 M CypA	72.8E-6 M CypA
-10.011	-0.0022	-0.00806	0.000488	-0.01025	0.00195	-0.01245	-0.00879
-9.986	-0.0022	-0.00806	-0.01123	-0.01025	0.00195	-0.01245	-0.00879
-9.961	0.00905	0.00319	-0.0105	0.000995	0.013202	-0.0012	0.00246
-9.936	0.00952	0.00366	-0.00146	0.00146	0.013672	0	0.00293
-9.911	0.00952	0.00366	-0.00146	0.00146	0.00195	0.00903	0.00293
-9.886	0.00952	0.00366	-0.00146	0.00146	0.00269	0.00903	-0.00806
-9.861	0.00952	0.00366	0.00604	0.00244	0.011719	-0.00269	0.000977
-9.836	0.00952	0.00366	0.00635	0.00146	0.011719	-0.00269	0.000977
-9.811	0.00171	-0.00415	0.00635	0.00146	0.011719	-0.00269	0.000977
-9.786	0.00171	-0.00415	0.00635	0.00146	0.011719	-0.00269	-0.00684
-9.761	0.00921	0.00335	0.00635	0.00896	0.019219	0.00481	0.000664
-9.736	0.00952	0.00439	0.00635	0.00928	0.019531	0.00586	0.000977
-9.711	0.00952	0.013428	-0.00146	0.00928	0.019531	0.014893	0.00171
-9.686	0.00952	0.013428	-0.00146	0.00928	0.011719	0.014893	0.010742
-9.661	0.00952	0.013428	-0.00146	0.00928	0.011719	0.00708	0.010742
-9.636	0.00952	0.013428	-0.000732	0.00928	0.011719	0.00708	-0.000977
-9.611	0.00952	0.013428	0.0083	0.00928	0.012451	0.00708	-0.000977
-9.586	0.010254	0.013428	0.0083	0.00928	0.021484	0.00708	-0.000977
-9.561	0.019287	0.013428	0.0083	-0.00244	0.021484	0.00708	-0.000244
-9.536	0.019287	0.013428	0.0076	-0.00171	0.00977	0.00708	0.00879
-9.511	0.019287	0.013428	-0.000401	0.00732	0.00977	-0.00366	0.000977
-9.486	0.019287	0.013428	0.019193	0.00732	0.00977	0.00708	0.000977
-9.461	0.00757	0.013428	0.019316	0.00732	0.00977	0.00708	0.000977
-9.436	0.00687	0.013457	0.010615	0.00662	0.00906	0.00638	0.000273
-9.411	-0.00113	0.014493	0.010254	-0.00138	0.00107	-0.00162	-0.01944
-9.386	0.018457	0.034082	0.010254	0.018213	0.020655	0.017969	0.000879
-9.361	0.018584	0.034209	-0.00146	0.01834	0.021514	0.010283	0.010039
-9.336	0.00988	0.01379	-0.00146	0.00183	0.021847	0.00158	0.00134
-9.311	0.00952	0.013428	-0.00146	0.00146	0.013672	0.00122	0.000977
-9.286	0.00952	0.013428	-0.000488	0.00146	0.013672	0.00195	0.000977
-9.261	0.00952	0.013428	0.010254	0.0022	0.013672	0.010986	-0.00684
-9.236	0.00952	0.013428	0.010254	0.011231	0.013672	0.010986	-0.00684
-9.211	0.00952	0.013428	0.010254	0.011231	0.013672	-0.000732	-0.0061
-9.186	0.00952	0.013428	0.010254	0.011231	0.013672	-0.000732	0.00293
-9.161	0.00952	0.013428	0.010254	0.011231	0.00195	-0.000732	-0.00879
-9.136	0.00952	0.013428	0.017754	0.011231	0.00195	-0.000732	-0.00879
-9.111	0.00952	0.013428	0.010254	0.011231	0.00195	-0.000732	-0.00879
-9.086	0.010254	0.013428	0.010254	0.011231	0.00269	-0.01245	-0.00879
-9.061	0.019287	0.013428	0.010254	-0.000488	0.011719	-0.01245	-0.00879
-9.036	0.026786	0.021659	0.010254	0.00701	0.019218	-0.00422	-0.01301
-9.011	0.0271	0.023193	0.010254	0.00806	0.019531	0.00513	-0.01172
-8.986	0.0271	0.023193	0.010254	0.01709	0.019531	0.00513	-0.000977
-8.961	0.0271	0.023193	0.010254	0.01709	0.00781	-0.00269	-0.000977
-8.936	0.0271	0.023193	0.010254	0.01709	0.00781	-0.00269	-0.00879
-8.911	0.0271	0.023193	0.022237	0.01709	0.00781	-0.00269	-0.00879
-8.886	0.0271	0.023193	0.031738	0.00928	0.00781	-0.00269	-0.00879
-8.861	0.0271	0.023193	0.031738	0.00928	0.00781	-0.00269	-0.00879
-8.836	0.015381	0.023193	0.031738	0.00928	0.00854	-0.00269	-0.00879
-8.811	0.026631	0.034444	0.031738	0.020528	0.028828	0.00856	-0.00853
-8.786	0.0271	0.034912	0.031738	0.021729	0.021484	-0.00195	0.000977
-8.761	0.0271	0.034912	0.031738	0.030762	0.021484	0.00708	0.000977
-8.736	0.0271	0.034912	0.02002	0.030762	0.021484	0.00708	0.000977
-8.711	0.0271	0.034912	0.02002	0.030762	0.021484	0.00708	-0.00684
-8.686	0.0271	0.034912	0.019316	0.030762	0.021484	-0.000732	-0.00684
-8.661	0.0271	0.034912	0.010615	0.030762	0.021484	-0.000732	-0.00684
-8.636	0.0271	0.034912	0.010254	0.030762	0.021484	-0.000732	-0.0061
-8.611	0.0271	0.035889	0.017755	0.030762	0.021484	-0.000732	0.00293
-8.586	0.026397	0.045928	0.018799	0.030059	0.020781	-0.00144	0.00223
-8.561	0.017695	0.037226	0.027832	0.00964	0.012812	-0.0094	-0.01819
-8.536	0.017334	0.036865	0.027832	0.01001	0.00977	-0.000732	-0.01855
-8.511	0.017022	0.044365	0.027832	0.026543	0.017266	-0.00495	-0.01105
-8.486	0.017334	0.044678	0.027832	0.026856	0.017578	-0.00464	-0.01074
-8.461	0.018066	0.032959	0.027832	0.026856	0.017578	-0.00464	-0.01001
-8.436	0.0271	0.032959	0.027832	0.026856	0.017578	-0.00464	-0.000977
-8.411	0.0271	0.032959	0.027832	0.026856	0.00977	-0.00464	-0.00879
-8.386	0.0271	0.032959	0.03127	0.026856	0.00977	-0.00464	-0.00879
-8.361	0.0271	0.032959	0.031738	0.026856	0.00977	-0.00391	-0.00879
-8.336	0.0271	0.032959	0.031738	0.026856	0.00977	-0.00269	-0.02051
-8.311	0.0271	0.032959	0.031738	0.026856	0.00977	-0.00269	-0.02051
-8.286	0.038348	0.044208	0.032471	0.030292	0.021014	0.00856	-0.00926
-8.261	0.038818	0.044678	0.041504	0.031494	0.022217	0.00903	-0.00806
-8.236	0.038818	0.044678	0.041504	0.040527	0.03125	-0.00269	0.000977
-8.211	0.038818	0.04541	0.041504	0.040527	0.03125	-0.00269	0.000977
-8.186	0.038818	0.054443	0.040801	0.040527	0.019531	-0.00195	-0.00684
-8.161	0.038818	0.054443	0.032099	0.040527	0.019531	0.00708	-0.00684
-8.136	0.038818	0.054443	0.031738	0.040527	0.019531	0.00708	-0.00684
-8.111	0.038818	0.054443	0.02002	0.028809	0.019531	0.00708	-0.00684
-8.086	0.026397	0.05374	0.02002	0.028106	0.018828	0.00638	-0.01853
-8.061	0.017695	0.045039	0.03127	0.019404	0.010127	-0.00232	-0.01819
-8.036	0.017334	0.044678	0.031738	0.019043	0.00977	-0.0105	-0.01855
-8.011	0.017334	0.044678	0.031738	0.019043	0.00977	-0.0105	-0.01855
-7.986	0.017334	0.044678	0.032471	0.019043	0.00977	-0.00977	-0.01855
-7.961	0.028583	0.055926	0.041504	0.031024	0.013202	0.010516	-0.01902
-7.936	0.029053	0.056397	0.041504	0.040527	0.013672	-0.000732	-0.01855
-7.911	0.029053	0.048584	0.041504	0.040527	0.013672	-0.000732	-0.01855
-7.886	0.029053	0.048584	0.041504	0.040527	0.014648	-0.000732	-0.01782
-7.861	0.030029	0.048584	0.041504	0.040527	0.025391	-0.000732	-0.00879
-7.836	0.040772	0.049316	0.041504	0.040527	0.025391	-0.000732	-0.0166
-7.811	0.040772	0.05835	0.041504	0.040527	0.025391	-0.000732	-0.0166
-7.786	0.040772	0.05835	0.049004	0.040527	0.013672	-0.000732	-0.0166
-7.761	0.040772	0.05835	0.049316	0.032715	0.013672	0	-0.0166
-7.736	0.040772	0.05835	0.041504	0.032715	0.013672	-0.00269	-0.0166
-7.711	0.040772	0.05835	0.041504	0.032715	0.013672	-0.00269	-0.02832
-7.686	0.048272	0.06585	0.041504	0.040215	0.021172	0.00481	-0.02082
-7.661	0.048584	0.066162	0.041504	0.040527	0.021484	0.00513	-0.02051
-7.636	0.048584	0.066162	0.041504	0.040527	0.021484	-0.00269	-0.01978
-7.611	0.048584	0.066162	0.041504	0.040527	0.021484	-0.00269	-0.01074
-7.586	0.040772	0.066162	0.041504	0.040527	0.021484	-0.00269	-0.01074
-7.561	0.040772	0.054443	0.041504	0.029785	0.013672	-0.00269	-0.01074
-7.536	0.040772	0.054443	0.041504	0.040527	0.013672	-0.00269	-0.01855
-7.511	0.040772	0.054443	0.042207	0.040527	0.013672	-0.00269	-0.01855
-7.486	0.040772	0.054443	0.05091	0.040527	0.013672	-0.00269	-0.01855
-7.461	0.040772	0.054443	0.05127	0.040527	0.013672	-0.0144	-0.03027
-7.436	0.040772	0.054443	0.039551	0.040527	0.013672	-0.0144	-0.03027
-7.411	0.041475	0.055146	0.039551	0.04123	0.00266	-0.0137	-0.02957
-7.386	0.050176	0.063848	0.039551	0.049932	0.011358	-0.005	-0.02087
-7.361	0.050537	0.064209	0.050803	0.050293	0.012451	-0.00366	-0.02051
-7.336	0.050537	0.064209	0.05127	0.050293	0.021484	0.00708	-0.02051
-7.311	0.050537	0.064209	0.05127	0.050293	0.021484	0.00708	-0.02832
-7.286	0.050537	0.064209	0.05127	0.050293	0.021484	0.00708	-0.02832
-7.261	0.061787	0.075459	0.05127	0.061543	0.032735	0.010518	-0.01707
-7.236	0.062256	0.075928	0.05127	0.062012	0.033203	0.010986	-0.01563
-7.211	0.062256	0.075928	0.05127	0.062012	0.033203	0.010986	-0.0166
-7.186	0.062256	0.075928	0.05127	0.050293	0.033203	0.010986	-0.0166
-7.161	0.062256	0.075928	0.05127	0.050293	0.033203	0.010986	-0.0166
-7.136	0.062256	0.075928	0.05127	0.050293	0.033203	-0.000732	-0.0166
-7.111	0.061279	0.075928	0.058771	0.050293	0.021484	-0.000732	-0.0166
-7.086	0.050537	0.075928	0.059082	0.050293	0.021484	-0.000732	-0.0166
-7.061	0.050537	0.075928	0.059082	0.050293	0.021484	-0.000732	-0.02832
-7.036	0.050537	0.075928	0.059082	0.050293	0.021484	-0.000732	-0.02832
-7.011	0.058037	0.074883	0.059082	0.057793	0.028985	0.00677	-0.02082
-6.986	0.05835	0.066895	0.059082	0.058106	0.029297	0.00708	-0.02051
-6.961	0.05835	0.075195	0.059082	0.058106	0.029297	-0.000732	-0.02759
-6.936	0.05835	0.066162	0.059082	0.058106	0.021484	-0.000732	-0.01855
-6.911	0.05835	0.066162	0.048066	0.058106	0.021484	-0.000732	-0.01855
-6.886	0.05835	0.066162	0.056768	0.050293	0.021484	-0.000732	-0.01855
-6.861	0.05835	0.066162	0.057129	0.050293	0.021484	0	-0.01855
-6.836	0.05835	0.066162	0.057129	0.050293	0.021484	0.00903	-0.01855
-6.811	0.059053	0.066865	0.057129	0.051729	0.022188	-0.00198	-0.02957
-6.786	0.067753	0.075565	0.057129	0.069462	0.030888	0.00672	-0.02087
-6.761	0.068115	0.075928	0.057129	0.069824	0.03125	0.00708	-0.02051
-6.736	0.068115	0.075928	0.057129	0.069824	0.019531	0.00708	-0.02051
-6.711	0.068115	0.075928	0.068379	0.069824	0.019531	0.00708	-0.02832
-6.686	0.068115	0.075928	0.068848	0.069824	0.019531	0.00708	-0.02832
-6.661	0.068115	0.075928	0.06958	0.069824	0.019531	0.00708	-0.02832
-6.636	0.068115	0.075928	0.078613	0.069824	0.019531	-0.00464	-0.02832
-6.611	0.079366	0.087178	0.078613	0.081075	0.030782	0.00661	-0.01707
-6.586	0.079834	0.087647	0.070801	0.081543	0.03125	0.00708	-0.02759
-6.561	0.079102	0.087647	0.070801	0.081543	0.023438	0.00708	-0.01855
-6.536	0.070068	0.075928	0.070801	0.069824	0.023438	0.00708	-0.01855
-6.511	0.070068	0.075928	0.070801	0.069824	0.023438	-0.000732	-0.01855
-6.486	0.070068	0.075928	0.070801	0.069824	0.023438	-0.000732	-0.01855
-6.461	0.070068	0.075928	0.070801	0.069824	0.023438	-0.000732	-0.01855
-6.436	0.05835	0.075928	0.070801	0.069824	0.023438	-0.000732	-0.01855
-6.411	0.05835	0.075928	0.070801	0.069824	0.023438	-0.000732	-0.02637
-6.386	0.05835	0.075928	0.070801	0.069824	0.023438	-0.000732	-0.02637
-6.361	0.05835	0.075928	0.078302	0.069824	0.023438	-0.000732	-0.02637
-6.336	0.05835	0.075928	0.078613	0.062012	0.011719	-0.000732	-0.02637
-6.311	0.05835	0.075928	0.078613	0.062012	0.011719	-0.01245	-0.02637
-6.286	0.05835	0.075928	0.078613	0.062012	0.011719	-0.01172	-0.03809
-6.261	0.06585	0.083428	0.078613	0.069512	0.019219	0.00481	-0.03059
-6.236	0.066162	0.08374	0.079317	0.069824	0.019531	0.00513	-0.02954
-6.211	0.066162	0.08374	0.088018	0.069824	0.020264	0.00513	-0.02051
-6.186	0.066162	0.08374	0.088379	0.069824	0.029297	0.00513	-0.02051
-6.161	0.066162	0.08374	0.07666	0.069824	0.029297	-0.00269	-0.02832
-6.136	0.066865	0.084443	0.07666	0.070527	0.03	-0.00198	-0.02762
-6.111	0.074834	0.093145	0.07666	0.079229	0.038701	0.00672	-0.01892
-6.086	0.066162	0.093506	0.07666	0.07959	0.03125	0.00708	-0.01855
-6.061	0.066162	0.093506	0.07666	0.07959	0.03125	0.00708	-0.01855
-6.036	0.066162	0.093506	0.07666	0.07959	0.03125	0.00708	-0.03027
-6.011	0.066162	0.093506	0.08791	0.067871	0.03125	0.00708	-0.03027
-5.986	0.066162	0.093506	0.088379	0.067871	0.03125	0.00708	-0.03027
-5.961	0.066162	0.093506	0.088379	0.067871	0.019531	-0.00464	-0.02954
-5.936	0.066162	0.093506	0.088379	0.067871	0.019531	-0.00464	-0.02051
-5.911	0.077411	0.093036	0.088379	0.07912	0.03078	0.00661	-0.00926
-5.886	0.077881	0.093506	0.088379	0.07959	0.03125	0.00708	-0.02051
-5.861	0.077881	0.093506	0.088379	0.07959	0.03125	0.00708	-0.02051
-5.836	0.077881	0.093506	0.081299	0.07959	0.03125	0.00708	-0.02051
-5.811	0.077881	0.093506	0.090332	0.080322	0.03125	0.00708	-0.02051
-5.786	0.077881	0.093506	0.090332	0.089356	0.03125	0.00781	-0.02051
-5.761	0.077881	0.093506	0.090332	0.089356	0.023438	0.016846	-0.02832
-5.736	0.077881	0.093506	0.090332	0.089356	0.023438	0.00903	-0.02832
-5.711	0.077881	0.093506	0.090332	0.081543	0.023438	0.00903	-0.02759
-5.686	0.077881	0.093506	0.090332	0.081543	0.023438	0.00903	-0.01855
-5.661	0.077881	0.093506	0.090332	0.081543	0.023438	0.00903	-0.01855
-5.636	0.077881	0.094238	0.097832	0.081543	0.02417	-0.00269	-0.01855
-5.611	0.077881	0.103271	0.098145	0.081543	0.021484	-0.00269	-0.03027
-5.586	0.070068	0.103271	0.097441	0.081543	0.021484	-0.00269	-0.03027
-5.561	0.070068	0.103271	0.077724	0.081543	0.021484	-0.00269	-0.03027
-5.536	0.077567	0.11077	0.086065	0.089042	0.028983	0.00481	-0.02277
-5.511	0.077881	0.111084	0.086426	0.089356	0.029297	0.00513	-0.02246
-5.486	0.077178	0.110381	0.087158	0.076934	0.028594	0.00442	-0.03024
-5.461	0.069181	0.102384	0.096191	0.068937	0.020597	-0.01139	-0.02921
-5.436	0.07752	0.110723	0.107442	0.077276	0.028936	-0.00305	-0.02087
-5.411	0.077881	0.111084	0.10791	0.078369	0.029297	-0.00195	-0.02051
-5.386	0.077881	0.111084	0.10791	0.087402	0.029297	0.00708	-0.02051
-5.361	0.077881	0.111084	0.10791	0.087402	0.029297	0.00708	-0.03223
-5.336	0.089129	0.11452	0.10791	0.098651	0.028827	0.00661	-0.02098
-5.311	0.0896	0.11499	0.10791	0.099121	0.029297	0.00708	-0.02051
-5.286	0.0896	0.11499	0.10791	0.099121	0.029297	0.00708	-0.02051
-5.261	0.0896	0.11499	0.10791	0.099121	0.029297	0.00708	-0.02051
-5.236	0.0896	0.11499	0.10791	0.099121	0.029297	0.00708	-0.01978
-5.211	0.0896	0.11499	0.10791	0.099121	0.030029	0.00708	-0.01855
-5.186	0.0896	0.11499	0.100098	0.099121	0.039063	0.00708	-0.01855
-5.161	0.0896	0.11499	0.100098	0.091309	0.039063	0.00708	-0.01855
-5.136	0.0896	0.11499	0.10083	0.091309	0.03125	0.00708	-0.01855
-5.111	0.0896	0.11499	0.109863	0.091309	0.03125	-0.00464	-0.03027
-5.086	0.0896	0.11499	0.121114	0.091309	0.03125	-0.00464	-0.03027
-5.061	0.0896	0.11499	0.121582	0.091309	0.03125	-0.00391	-0.03027
-5.036	0.077881	0.11499	0.121582	0.091309	0.03125	0.00513	-0.03027
-5.011	0.0896	0.11499	0.121582	0.092041	0.03125	0.00513	-0.0293
-4.986	0.10085	0.126241	0.121582	0.112325	0.0425	0.00856	-0.0073
-4.961	0.0896	0.126709	0.121582	0.112793	0.042969	0.00903	-0.00684
-4.936	0.0896	0.126709	0.109863	0.112793	0.042969	0.00903	-0.01465
-4.911	0.0896	0.126709	0.109863	0.112793	0.042969	0.00903	-0.01465
-4.886	0.0896	0.126709	0.109863	0.101074	0.03125	0.00903	-0.01465
-4.861	0.0896	0.126709	0.109863	0.101074	0.03125	0.00903	-0.02637
-4.836	0.0896	0.126709	0.109863	0.101074	0.03125	0.00903	-0.02637
-4.811	0.088867	0.126709	0.109863	0.101074	0.03125	-0.00269	-0.02637
-4.786	0.079834	0.126709	0.109863	0.101074	0.03125	-0.00269	-0.02637
-4.761	0.079834	0.126709	0.109863	0.101074	0.03125	-0.00269	-0.02637
-4.736	0.079834	0.126709	0.109863	0.101074	0.03125	-0.00269	-0.02563
-4.711	0.079834	0.126709	0.117363	0.101074	0.03125	-0.00195	-0.0166
-4.686	0.079834	0.126709	0.117676	0.101074	0.031982	0.00708	-0.02832
-4.661	0.079834	0.126709	0.117676	0.101074	0.040283	0.00708	-0.02832
-4.636	0.091553	0.126709	0.117676	0.101074	0.03125	-0.000732	-0.02832
-4.611	0.087334	0.134209	0.117676	0.108574	0.039483	0.00677	-0.02082
-4.586	0.087647	0.135254	0.117676	0.108887	0.048828	0.00708	-0.02051
-4.561	0.087647	0.144287	0.117676	0.097168	0.041016	0.00708	-0.02832
-4.536	0.087647	0.144287	0.117676	0.0979	0.041016	0.00708	-0.02832
-4.511	0.087647	0.132568	0.117676	0.106934	0.041016	0.00708	-0.02832
-4.486	0.087647	0.132568	0.117676	0.106934	0.041016	-0.00464	-0.02832
-4.461	0.087647	0.132568	0.117676	0.106934	0.041016	-0.00464	-0.02832
-4.436	0.087647	0.132568	0.117676	0.106934	0.041016	-0.00464	-0.02759
-4.411	0.087647	0.131836	0.117676	0.106934	0.041016	-0.00464	-0.03027
-4.386	0.087647	0.122803	0.117676	0.106934	0.029297	-0.00464	-0.03027
-4.361	0.087647	0.122803	0.117676	0.106934	0.029297	-0.00464	-0.03027
-4.336	0.087647	0.122803	0.117676	0.106934	0.029297	-0.00391	-0.03027
-4.311	0.087647	0.122803	0.117676	0.106934	0.029297	0.00513	-0.03027
-4.286	0.087647	0.122803	0.105957	0.106934	0.029297	-0.00269	-0.03027
-4.261	0.087647	0.122803	0.105957	0.106934	0.029297	-0.00269	-0.03809
-4.236	0.087647	0.122803	0.105957	0.099121	0.029297	-0.00269	-0.03809
-4.211	0.087647	0.122803	0.105957	0.099121	0.029297	-0.00269	-0.03809
-4.186	0.087647	0.122803	0.105957	0.099121	0.029297	-0.00269	-0.03809
-4.161	0.087647	0.122803	0.117207	0.099121	0.021484	-0.0144	-0.03809
-4.136	0.087647	0.122803	0.117676	0.099121	0.021484	-0.0144	-0.0498
-4.111	0.087647	0.122803	0.117676	0.099121	0.021484	-0.0144	-0.0498
-4.086	0.087647	0.122803	0.117676	0.099121	0.022217	-0.0144	-0.0498
-4.061	0.098897	0.134053	0.117676	0.110371	0.0425	-0.00218	-0.03782
-4.036	0.099365	0.134521	0.117676	0.11084	0.042969	0.00903	-0.02832
-4.011	0.099365	0.134521	0.117676	0.11084	0.042969	0.00122	-0.02832
-3.986	0.099365	0.134521	0.117676	0.11084	0.042969	0.00122	-0.03613
-3.961	0.099365	0.134521	0.117676	0.11084	0.03125	0.00122	-0.03613
-3.936	0.099365	0.134521	0.109863	0.11084	0.03125	0.00122	-0.03613
-3.911	0.099365	0.134521	0.109863	0.11084	0.03125	0.00122	-0.03613
-3.886	0.099365	0.134521	0.110566	0.11084	0.03125	-0.0105	-0.03613
-3.861	0.099365	0.134521	0.119269	0.11084	0.03125	-0.0105	-0.04785
-3.836	0.099365	0.134521	0.119629	0.11084	0.03125	-0.0105	-0.04785
-3.811	0.099365	0.134521	0.119629	0.11084	0.03125	-0.0105	-0.04785
-3.786	0.100068	0.135225	0.119629	0.099824	0.031953	-0.0098	-0.04715
-3.761	0.100957	0.143926	0.119629	0.108526	0.028936	-0.00109	-0.03845
-3.736	0.101318	0.144287	0.119629	0.108887	0.029297	-0.000732	-0.0498
-3.711	0.101318	0.144287	0.119629	0.108887	0.029297	-0.01245	-0.0498
-3.686	0.101318	0.144287	0.119629	0.108887	0.029297	-0.01245	-0.0498
-3.661	0.100586	0.136475	0.119629	0.108887	0.029297	-0.01245	-0.04907
-3.636	0.091553	0.136475	0.119629	0.108887	0.021484	-0.01245	-0.04785
-3.611	0.091553	0.136475	0.120332	0.108887	0.021484	-0.02026	-0.04785
-3.586	0.091553	0.136475	0.129033	0.108887	0.021484	-0.02026	-0.04785
-3.561	0.091553	0.135742	0.129395	0.108887	0.021484	-0.02026	-0.04785
-3.536	0.091553	0.126709	0.136895	0.108887	0.021484	-0.02026	-0.04785
-3.511	0.092256	0.127412	0.117988	0.10959	0.022188	-0.01956	-0.04715
-3.486	0.100957	0.136113	0.117676	0.118291	0.030889	-0.01086	-0.05017
-3.461	0.101318	0.136475	0.125176	0.118652	0.03125	-0.02222	-0.0498
-3.436	0.108819	0.143975	0.125488	0.11834	0.03875	-0.01472	-0.0423
-3.411	0.101632	0.136788	0.125488	0.111153	0.031564	-0.0219	-0.04949
-3.386	0.0896	0.136475	0.125488	0.11084	0.03125	-0.02222	-0.05762
-3.361	0.108819	0.132256	0.125488	0.11834	0.03875	-0.01472	-0.05012
-3.336	0.109131	0.132568	0.126191	0.118652	0.027344	-0.0144	-0.0498
-3.311	0.109131	0.132568	0.138331	0.118652	0.027344	-0.02222	-0.0498
-3.286	0.109131	0.132568	0.13916	0.118652	0.027344	-0.02222	-0.04907
-3.261	0.109131	0.132568	0.13916	0.118652	0.027344	-0.02222	-0.04004
-3.236	0.109834	0.133272	0.13916	0.119355	0.028047	-0.02151	-0.05105
-3.211	0.129782	0.15322	0.138428	0.126853	0.040183	-0.01328	-0.03111
-3.186	0.130615	0.154053	0.129395	0.118652	0.041016	-0.01172	-0.03027
-3.161	0.118896	0.154053	0.129395	0.118652	0.041016	-0.00269	-0.03027
-3.136	0.118896	0.154053	0.129395	0.118652	0.041016	-0.00269	-0.03027
-3.111	0.118896	0.154053	0.129395	0.130371	0.041016	-0.00269	-0.03027
-3.086	0.118164	0.154053	0.129395	0.130371	0.041016	-0.00269	-0.03809
-3.061	0.109131	0.154053	0.129395	0.118652	0.041016	-0.0105	-0.03809
-3.036	0.109131	0.154053	0.138145	0.118652	0.041016	-0.0105	-0.03809
-3.011	0.109131	0.154053	0.148496	0.118652	0.029297	-0.0105	-0.0498
-2.986	0.109131	0.154053	0.148926	0.118652	0.029297	-0.0105	-0.0498
-2.961	0.109131	0.154053	0.148926	0.118652	0.029297	-0.02222	-0.0498
-2.936	0.110068	0.154258	0.141113	0.11959	0.030234	-0.02128	-0.04887
-2.911	0.1087	0.155575	0.141113	0.12994	0.040585	-0.01093	-0.03852
-2.886	0.109131	0.156006	0.141084	0.130371	0.041016	-0.0105	-0.03809
-2.861	0.109131	0.156006	0.148566	0.130371	0.040283	-0.0105	-0.0459
-2.836	0.109131	0.156006	0.148926	0.130371	0.03125	-0.0105	-0.0459
-2.811	0.109131	0.156006	0.148613	0.130371	0.03125	-0.02222	-0.0459
-2.786	0.109834	0.156709	0.156738	0.131074	0.031953	-0.02151	-0.05691
-2.761	0.118535	0.16541	0.149941	0.139776	0.040655	-0.01281	-0.04821
-2.736	0.118896	0.165771	0.15802	0.140137	0.041016	-0.01245	-0.04785
-2.711	0.125663	0.17327	0.159004	0.147636	0.048515	-0.01276	-0.04035
-2.686	0.116943	0.173584	0.158379	0.140137	0.048828	-0.01318	-0.04004
-2.661	0.110147	0.165811	0.158691	0.133341	0.042032	-0.02901	-0.04684
-2.636	0.126035	0.170957	0.158691	0.149229	0.05792	-0.01312	-0.04267
-2.611	0.119209	0.164131	0.158691	0.142402	0.043281	-0.01995	-0.04949
-2.586	0.126395	0.171317	0.159395	0.149589	0.050468	-0.01276	-0.04231
-2.561	0.126709	0.171631	0.168096	0.149902	0.050781	-0.01245	-0.04199
-2.536	0.125977	0.171631	0.167725	0.149902	0.050781	-0.01245	-0.0498
-2.511	0.109131	0.171631	0.159395	0.149902	0.050781	-0.02417	-0.05054
-2.486	0.109834	0.171602	0.168097	0.138887	0.050752	-0.02347	-0.05887
-2.461	0.126346	0.171268	0.168457	0.147587	0.050419	-0.02258	-0.05017
-2.436	0.125732	0.171631	0.168457	0.147949	0.050781	-0.02222	-0.0498
-2.411	0.107881	0.172334	0.178975	0.14792	0.051484	-0.02151	-0.0491
-2.386	0.124395	0.181035	0.171113	0.147588	0.059453	-0.01281	-0.05212
-2.361	0.124756	0.181396	0.179816	0.147949	0.039063	-0.01245	-0.05176
-2.336	0.116211	0.180664	0.180176	0.147949	0.039063	-0.01343	-0.05176
-2.311	0.12624	0.182881	0.180879	0.159199	0.050313	-0.01194	-0.04832
-2.286	0.127412	0.184053	0.188848	0.160371	0.051484	-0.01175	-0.04788
-2.261	0.136113	0.192754	0.180879	0.16834	0.060186	0.0077	-0.04821
-2.236	0.135742	0.193115	0.189582	0.159668	0.059815	-0.0144	-0.04785
-2.211	0.127412	0.193086	0.189941	0.160371	0.051484	-0.0137	-0.04715
-2.186	0.136113	0.184942	0.190879	0.16834	0.060186	-0.005	-0.03845
-2.161	0.136445	0.186006	0.189248	0.160371	0.06125	-0.00394	-0.03738
-2.136	0.136113	0.194707	0.191426	0.169072	0.069951	0.00477	-0.02868
-2.111	0.136475	0.194336	0.188455	0.168701	0.06958	0.00513	-0.02905
-2.086	0.137412	0.18624	0.188691	0.160605	0.053672	0.00606	-0.04887
-2.061	0.135781	0.184609	0.197393	0.159707	0.052773	0.00517	-0.04977
-2.036	0.137957	0.186786	0.197725	0.159198	0.063251	0.00856	-0.03856
-2.011	0.127178	0.176006	0.208643	0.147441	0.043437	-0.00295	-0.04934
-1.986	0.139131	0.175508	0.198191	0.136934	0.031953	-0.01175	-0.04983
-1.961	0.147098	0.175175	0.198096	0.145634	0.040653	-0.00378	-0.05017
-1.936	0.139131	0.175508	0.207158	0.145967	0.041719	-0.01175	-0.0491
-1.911	0.158347	0.186423	0.207246	0.156882	0.060691	0.00747	-0.02915
-1.886	0.150586	0.175976	0.216924	0.147168	0.040234	-0.023	-0.04741
-1.861	0.150489	0.175879	0.204834	0.16709	0.04917	-0.01406	-0.04751
-1.836	0.158573	0.18494	0.207051	0.167118	0.058231	-0.00573	-0.03845
-1.811	0.148896	0.185029	0.218506	0.167451	0.058565	-0.0137	-0.03836
-1.786	0.164677	0.182987	0.210176	0.167118	0.057499	-0.00573	-0.0404
-1.761	0.155273	0.19043	0.218174	0.166748	0.048828	-0.0144	-0.04004
-1.736	0.157491	0.184102	0.210536	0.168965	0.059346	-0.00389	-0.04051
-1.711	0.157959	0.175537	0.218877	0.169434	0.050781	-0.021	-0.04004
-1.686	0.158662	0.176973	0.219238	0.158418	0.051484	-0.02933	-0.03836
-1.661	0.166659	0.194003	0.219238	0.166415	0.058749	-0.02133	-0.0206
-1.636	0.159023	0.19418	0.219238	0.17123	0.04208	-0.02897	-0.038
-1.611	0.166631	0.20252	0.219238	0.188604	0.05042	-0.02062	-0.01892
-1.586	0.150146	0.202148	0.219238	0.188965	0.039063	-0.02026	-0.01855
-1.561	0.157959	0.193115	0.219238	0.199951	0.039063	-0.02026	-0.01855
-1.536	0.157959	0.193115	0.238301	0.179199	0.039063	-0.02026	-0.02637
-1.511	0.157959	0.193115	0.23166	0.190918	0.039063	-0.02026	-0.03809
-1.486	0.158691	0.193115	0.247893	0.190918	0.03833	-0.02124	-0.03809
-1.461	0.167725	0.193115	0.256709	0.178467	0.029297	-0.03101	-0.03809
-1.436	0.178242	0.204365	0.256348	0.180684	0.040547	-0.00901	-0.02684
-1.411	0.170381	0.198457	0.255645	0.181855	0.053437	-0.01956	-0.03738
-1.386	0.185879	0.230801	0.239131	0.196621	0.057217	0.00766	-0.02188
-1.361	0.170771	0.222773	0.250022	0.17956	0.049189	-0.01307	-0.03772
-1.336	0.179443	0.224121	0.239502	0.179199	0.041016	-0.02319	-0.03809
-1.311	0.17874	0.243193	0.240996	0.178496	0.041045	-0.01315	-0.03098
-1.286	0.158321	0.234493	0.249834	0.169796	0.041378	-0.02112	-0.04676
-1.261	0.169209	0.246114	0.240107	0.180684	0.052266	0.010518	-0.0261
-1.236	0.169678	0.254883	0.217285	0.170166	0.052734	0.010254	-0.0166
-1.211	0.157256	0.237334	0.2271	0.169951	0.052031	0.000518	-0.02829
-1.186	0.155352	0.243242	0.222285	0.166826	0.050127	-0.00236	-0.02043
-1.161	0.13879	0.226681	0.230254	0.150265	0.029659	-0.0326	-0.03968
-1.136	0.138428	0.226318	0.222256	0.14917	0.022217	-0.0105	-0.03931
-1.111	0.148975	0.225147	0.239038	0.151416	0.031543	-0.02266	-0.03926
-1.086	0.129757	0.215939	0.23668	0.140499	0.041378	-0.02967	-0.04676
-1.061	0.130645	0.205107	0.183935	0.151885	0.041045	-0.02219	-0.05759
-1.036	0.131681	0.227384	0.183515	0.134122	0.042081	-0.02188	-0.07608
-1.011	0.148458	0.236348	0.238341	0.161397	0.082296	-0.0095	-0.06004
-0.986	0.165635	0.254014	0.228631	0.188584	0.086778	-0.00307	-0.05214
-0.961	0.151224	0.24766	0.191953	0.171732	0.082865	-0.03164	-0.10732
-0.936	0.152021	0.228681	0.221425	0.131513	0.073652	-0.04061	-0.11824
-0.911	0.200494	0.27276	0.237773	0.157037	0.092584	-0.03388	-0.07197
-0.886	0.211787	0.274043	0.206055	0.160029	0.08166	-0.0492	-0.12049
-0.861	0.21832	0.254941	0.205781	0.139463	0.052793	-0.06269	-0.03046
-0.836	0.180168	0.236565	0.167168	0.150627	0.052727	-0.07764	-0.05689
-0.811	0.168193	0.243388	0.140772	0.151103	0.033183	-0.0823	-0.1072
-0.786	0.158447	0.212646	0.164698	0.178467	0.039063	-0.06396	-0.11035
-0.761	0.148896	0.199189	0.129023	0.177949	0.039033	-0.0535	-0.07913
-0.736	0.157402	0.108086	0.172214	0.199883	0.012138	-0.07258	-0.09895
-0.711	0.140771	0.13125	0.589796	0.223291	0.021142	-0.07139	-0.09971
-0.686	0.166651	0.105616	3.34183	0.266749	0.016016	-0.03672	-0.08188
-0.661	0.121947	0.108031	5.57217	0.244505	-0.01648	-0.04871	-0.11341
-0.636	0.148038	0.181241	3.59562	0.238858	0.021329	0.00961	-0.04727
-0.611	0.557814	0.67964	0.856679	0.419142	0.444288	0.499464	0.014357
-0.586	3.29988	3.23934	-2.22252	1.42537	3.19051	3.26692	0.988849
-0.561	5.61807	3.78604	-2.07139	1.61465	5.47451	5.47769	1.24893
-0.536	3.30693	1.03715	-0.11739	0.54521	3.16777	2.60698	-0.76924
-0.511	0.451938	-0.74679	0.218409	-0.26364	0.368198	-0.72482	-0.77731
-0.486	-2.35753	-3.05358	-4.52808	-1.15612	-2.36583	-2.57946	-0.9652
-0.461	-1.08155	-0.17994	-7.85958	4.06884	-2.02638	-2.12208	0.768055
-0.436	-0.14083	0.588667	-3.56442	2.80644	-1.32979	-0.56954	-0.72652
-0.411	0.294884	-0.78812	4.69392	4.18087	-1.81913	-0.37211	-0.60185
-0.386	-4.35343	-3.27408	3.54261	1.33773	-4.19523	-4.32096	3.63266
-0.361	-7.64913	0.043983	0.116631	-1.82272	-8.19747	-7.58956	0.00419
-0.336	0.16989	1.92795	0.359808	-2.40311	-2.44461	-1.48905	-2.6951
-0.311	4.51277	0.024246	0.292667	0.051834	4.45467	4.33113	-0.24211
-0.286	1.32164	0.462998	0.249012	0.033555	2.90001	2.11168	-0.08681
-0.261	0.373685	0.344388	0.341721	0.177396	0.506009	0.272366	-0.03452
-0.236	0.306097	0.277776	0.083621	0.162786	0.527532	0.309759	0.00214
-0.211	0.350523	0.185484	-1.78724	0.151549	0.357847	0.33856	-0.09235
-0.186	0.270985	0.220936	-12.1929	0.131581	0.158436	0.146473	-0.11476
-0.161	0.360017	0.418122	-17.2403	0.322175	0.137604	0.055329	-0.15512
-0.136	0.129312	-0.04427	-12.4678	0.483804	-0.0516	-0.29305	-1.47127
-0.111	-1.94471	-1.53309	-4.76172	-0.25477	-2.16712	-2.33143	-19.3729
-0.086	-12.3358	-8.00183	3.68082	-6.65783	-12.7545	-12.9059	-72.507
-0.061	-15.4083	-3.04546	9.25163	-9.23955	-18.2962	-19.9141	-77.99
-0.036	-5.95972	-2.74854	9.93985	-8.02051	-19.7744	-32.748	-78.2002
-0.011	-0.97754	-2.74854	12.6093	-3.84058	-19.7744	-32.748	-16.5518
0.014	5.96647	4.19547	17.1058	11.6037	-12.8304	-25.804	80.6413
0.038998	10.6953	6.33124	24.1433	28.3935	-2.3836	-17.617	170.255
0.063999	7.33707	8.33438	34.2109	44.4701	16.6095	24.2831	242.45
0.088997	5.76557	12.1335	44.975	60.7351	40.5139	70.7644	302.195
0.113998	5.18555	16.2385	55.4145	75.9119	65.5198	116.062	355.15
0.139	7.14766	20.0537	65.1423	90.7656	90.9755	163.264	406.885
0.163998	11.4178	25.6258	74.8	107.363	118.822	207.293	449.755
0.188999	15.4969	31.8666	82.7487	123.337	147.661	250.131	487.588
0.213997	18.6445	36.8171	89.8941	137.257	175.438	291.205	519.149
0.238998	21.5546	41.5466	96.0518	149.855	203.226	328.093	544.871
0.264	24.5371	46.6362	101.112	161.505	227.611	360.417	565.904
0.288998	26.643	50.3215	105.108	170.607	247.874	385.949	580.901
0.313999	28.6004	53.4871	108.499	178.183	264.87	406.654	591.748
0.338997	30.2079	56.3661	111.716	184.59	279.132	422.498	599.385
0.363998	31.5186	59.0355	113.601	189.023	289.96	434.135	604.411
0.389	32.5992	61.0079	115.058	192.404	297.834	442.633	607.795
0.413998	33.1934	62.4088	116.285	195.029	303.861	448.466	609.847
0.438999	34.0579	63.9673	117.307	197.25	308.614	452.747	611.782
0.463997	35.2096	64.9683	118.334	198.736	311.598	455.446	612.518
0.488998	35.3456	65.4946	119.121	199.453	313.818	456.801	612.786
0.514	35.6087	66.1209	119.475	200.283	315.338	458.034	613.396
0.538998	35.9783	66.6612	119.693	200.958	316.683	459.195	613.964
0.563999	36.4429	67.1905	119.852	201.685	317.718	459.836	614.24
0.588997	36.7387	67.4391	120.092	202.07	318.073	460.077	614.937
0.613998	36.9494	67.685	120.256	202.238	318.507	460.463	615.043
0.639	37.0892	67.8729	120.306	202.425	318.882	461.045	615.529
0.663998	37.1128	68.0566	120.389	202.628	319.207	461.433	615.936
0.688999	37.1841	68.1372	120.463	202.835	319.527	461.767	616.227
0.713997	37.2308	68.1299	120.502	202.878	319.709	461.992	616.992
0.738998	37.2911	68.2003	120.539	203.044	319.871	462.198	617.1
0.764	37.3544	68.2635	120.668	203.135	320.101	462.507	617.45
0.788998	37.3773	68.3773	120.711	203.232	320.258	462.756	617.614
0.813999	37.2951	68.4211	120.788	203.288	320.368	462.978	617.932
0.838997	37.2125	68.42	120.894	203.379	320.514	463.245	618.28
0.863998	37.2536	68.4987	120.957	203.495	320.702	463.575	618.672
0.889	37.2512	68.5319	120.987	203.606	320.866	463.828	619.033
0.913998	37.2608	68.5694	120.989	203.696	321.046	464.114	619.424
0.938999	37.2718	68.5984	121.066	203.824	321.215	464.366	619.684
0.963997	37.2822	68.6499	121.085	203.915	321.395	464.597	619.986
0.988998	37.2343	68.6716	121.146	203.968	321.498	464.808	620.291
1.014	37.2226	68.6403	121.186	204.044	321.647	465.03	620.581
1.039	37.2332	68.6675	121.234	204.125	321.828	465.249	620.882
1.064	37.2142	68.629	121.281	204.215	321.957	465.45	621.138
1.089	37.2095	68.6274	121.314	204.312	322.128	465.68	621.372
1.114	37.2101	68.6093	121.326	204.384	322.275	465.869	621.643
1.139	37.2106	68.5756	121.363	204.451	322.387	466.059	621.89
1.164	37.2198	68.5755	121.431	204.541	322.531	466.264	622.186
1.189	37.232	68.5581	121.462	204.622	322.643	466.427	622.42
1.214	37.2138	68.5495	121.514	204.683	322.756	466.601	622.644
1.239	37.2283	68.5943	121.552	204.774	322.896	466.797	622.909
1.264	37.2589	68.6036	121.575	204.85	323.063	466.999	623.148
1.289	37.2632	68.6294	121.616	204.925	323.173	467.189	623.353
1.314	37.2989	68.6551	121.664	205.031	323.303	467.377	623.61
1.339	37.2695	68.6472	121.702	205.083	323.414	467.518	623.793
1.364	37.271	68.6357	121.72	205.142	323.534	467.679	624.011
1.389	37.271	68.6656	121.76	205.204	323.644	467.867	624.184
1.414	37.2828	68.6766	121.8	205.275	323.743	468.028	624.372
1.439	37.288	68.6667	121.812	205.343	323.861	468.188	624.551
1.464	37.2893	68.6877	121.843	205.411	323.973	468.337	624.73
1.489	37.3187	68.7172	121.893	205.491	324.093	468.529	624.914
1.514	37.3283	68.7274	121.922	205.553	324.202	468.679	625.091
1.539	37.3105	68.7383	121.941	205.594	324.303	468.816	625.245
1.564	37.3198	68.7373	121.98	205.633	324.397	468.948	625.412
1.589	37.323	68.7671	122.002	205.706	324.526	469.1	625.566
1.614	37.3186	68.7834	122.02	205.78	324.613	469.255	625.742
1.639	37.3195	68.7854	122.054	205.842	324.713	469.399	625.883
1.664	37.3189	68.7876	122.083	205.892	324.811	469.539	626.031
1.689	37.3	68.7883	122.092	205.952	324.896	469.687	626.19
1.714	37.3091	68.8059	122.098	206.001	325.012	469.818	626.332
1.739	37.3093	68.8152	122.1	206.062	325.103	469.949	626.473
1.764	37.3126	68.8183	122.111	206.112	325.193	470.1	626.604
1.789	37.3303	68.8466	122.121	206.171	325.291	470.226	626.759
1.814	37.3478	68.8543	122.131	206.239	325.401	470.376	626.91
1.839	37.3599	68.8638	122.143	206.299	325.491	470.5	627.051
1.864	37.3599	68.8762	122.162	206.352	325.569	470.628	627.191
1.889	37.3481	68.8931	122.202	206.418	325.66	470.746	627.32
1.914	37.3484	68.905	122.211	206.462	325.753	470.886	627.449
1.939	37.35	68.9074	122.248	206.524	325.845	471.008	627.591
1.964	37.3712	68.9259	122.25	206.581	325.942	471.138	627.73
1.989	37.3723	68.9263	122.291	206.651	326.024	471.257	627.862
2.014	37.3813	68.9348	122.329	206.702	326.103	471.369	627.97
2.039	37.39	68.9652	122.35	206.759	326.211	471.498	628.112
2.064	37.3911	68.9778	122.371	206.811	326.294	471.607	628.229
2.089	37.3918	68.9946	122.4	206.862	326.372	471.73	628.334
2.114	37.4095	69.015	122.433	206.931	326.463	471.858	628.471
2.139	37.4001	69.0173	122.453	206.96	326.53	471.967	628.57
2.164	37.4199	69.0347	122.481	207.021	326.612	472.076	628.691
2.189	37.4219	69.0462	122.511	207.081	326.701	472.209	628.79
2.214	37.4392	69.0552	122.542	207.14	326.801	472.307	628.91
2.239	37.4305	69.068	122.572	207.171	326.862	472.411	628.994
2.264	37.4396	69.0931	122.589	207.239	326.951	472.535	629.12
2.289	37.4497	69.0949	122.618	207.28	327.034	472.636	629.233
2.314	37.449	69.115	122.65	207.33	327.111	472.747	629.321
2.339	37.4497	69.1228	122.678	207.383	327.182	472.846	629.442
2.364	37.4594	69.136	122.71	207.44	327.272	472.947	629.543
2.389	37.4681	69.1537	122.739	207.499	327.363	473.067	629.641
2.414	37.4606	69.1542	122.76	207.53	327.433	473.151	629.742
2.439	37.4896	69.1849	122.799	207.589	327.522	473.267	629.842
2.464	37.49	69.197	122.82	207.629	327.593	473.366	629.939
2.489	37.49	69.2056	122.86	207.689	327.679	473.465	630.03
2.514	37.4914	69.227	122.879	207.741	327.753	473.566	630.132
2.539	37.5092	69.2443	122.911	207.798	327.839	473.686	630.229
2.564	37.5103	69.2654	122.94	207.849	327.921	473.765	630.319
2.589	37.5193	69.2661	122.959	207.9	327.99	473.848	630.41
2.614	37.5193	69.283	122.991	207.939	328.072	473.948	630.499
2.639	37.5271	69.2947	123.02	207.99	328.149	474.038	630.6
2.664	37.5281	69.2954	123.04	208.029	328.222	474.125	630.681
2.689	37.5388	69.324	123.078	208.08	328.31	474.217	630.77
2.714	37.5396	69.3247	123.11	208.128	328.381	474.305	630.862
2.739	37.5486	69.3455	123.129	208.179	328.459	474.397	630.949
2.764	37.5486	69.354	123.15	208.218	328.54	474.489	631.042
2.789	37.5587	69.3841	123.19	208.278	328.619	474.586	631.129
2.814	37.5681	69.3923	123.21	208.318	328.7	474.678	631.21
2.839	37.5681	69.4048	123.26	208.369	328.77	474.766	631.303
2.864	37.5688	69.4138	123.28	208.408	328.84	474.856	631.389
2.889	37.5779	69.4226	123.299	208.458	328.921	474.948	631.449
2.914	37.5896	69.4451	123.32	208.498	328.99	475.027	631.542
2.939	37.599	69.4669	123.36	208.558	329.069	475.108	631.629
2.964	37.6001	69.4841	123.389	208.597	329.139	475.196	631.701
2.989	37.6091	69.4958	123.409	208.648	329.22	475.276	631.781
3.014	37.6091	69.5044	123.441	208.687	329.281	475.356	631.85
3.039	37.6099	69.5251	123.47	208.73	329.359	475.433	631.923
3.064	37.6283	69.5345	123.491	208.778	329.429	475.514	632.01
3.089	37.6287	69.5435	123.511	208.83	329.511	475.606	632.09
3.114	37.6294	69.5649	123.551	208.869	329.572	475.685	632.149
3.139	37.6377	69.5811	123.589	208.919	329.632	475.756	632.22
3.164	37.6462	69.5935	123.6	208.958	329.711	475.836	632.289
3.189	37.647	69.606	123.62	208.998	329.78	475.915	632.358
3.214	37.656	69.6228	123.652	209.029	329.839	475.995	632.43
3.239	37.6666	69.6333	123.68	209.078	329.91	476.085	632.509
3.264	37.6583	69.6454	123.699	209.12	329.971	476.147	632.573
3.289	37.6589	69.6541	123.731	209.15	330.04	476.227	632.633
3.314	37.6697	69.6658	123.75	209.189	330.101	476.306	632.699
3.339	37.6814	69.6743	123.791	209.232	330.162	476.369	632.76
3.364	37.6814	69.6944	123.811	209.27	330.231	476.447	632.832
3.389	37.6911	69.695	123.831	209.321	330.292	476.528	632.901
3.414	37.6912	69.7146	123.859	209.351	330.354	476.607	632.961
3.439	37.7013	69.7247	123.891	209.4	330.432	476.688	633.031
3.464	37.71	69.7451	123.911	209.45	330.5	476.767	633.091
3.489	37.7013	69.7443	123.94	209.48	330.55	476.818	633.151
3.514	37.7103	69.765	123.98	209.54	330.613	476.897	633.213
3.539	37.7185	69.7732	124	209.579	330.679	476.965	633.272
3.564	37.7192	69.7859	124.032	209.609	330.74	477.037	633.34
3.589	37.7376	69.8138	124.051	209.669	330.809	477.117	633.41
3.614	37.7491	69.8252	124.087	209.711	330.87	477.185	633.47
3.639	37.7505	69.8259	124.101	209.749	330.932	477.257	633.531
3.664	37.7595	69.8384	124.137	209.792	330.99	477.315	633.58
3.689	37.7595	69.8552	124.156	209.839	331.05	477.386	633.653
3.714	37.768	69.8754	124.167	209.891	331.119	477.454	633.71
3.739	37.7587	69.8732	124.207	209.927	331.168	477.517	633.77
3.764	37.7767	69.8939	124.226	209.97	331.237	477.585	633.839
3.789	37.7764	69.9014	124.248	210.016	331.297	477.644	633.878
3.814	37.7794	69.9051	124.28	210.05	331.338	477.696	633.93
3.839	37.7892	69.931	124.308	210.097	331.417	477.775	634
3.864	37.7979	69.9424	124.319	210.139	331.477	477.834	634.06
3.889	37.8004	69.9567	124.359	210.193	331.54	477.896	634.123
3.914	37.8005	69.9646	124.37	210.231	331.593	477.948	634.169
3.939	37.8178	69.985	124.41	210.28	331.658	478.024	634.23
3.964	37.8185	69.9852	124.429	210.31	331.71	478.065	634.282
3.989	37.8268	70.0143	124.45	210.369	331.77	478.146	634.351
4.014	37.8185	70.006	124.469	210.391	331.832	478.205	634.403
4.039	37.8275	70.0345	124.5	210.45	331.889	478.266	634.46
4.064	37.8282	70.0459	124.519	210.487	331.95	478.326	634.499
4.089	37.8396	70.0544	124.551	210.53	332.011	478.386	634.559
4.114	37.8389	70.0662	124.571	210.567	332.059	478.435	634.619
4.139	37.8513	70.0837	124.59	210.611	332.12	478.496	634.68
4.164	37.8506	70.0948	124.631	210.66	332.172	478.547	634.727
4.189	37.8513	70.1032	124.65	210.691	332.222	478.607	634.772
4.214	37.8599	70.115	124.67	210.742	332.281	478.667	634.832
4.239	37.8689	70.115	124.698	210.78	332.329	478.727	634.893
4.264	37.8783	70.1439	124.73	210.819	332.391	478.796	634.949
4.289	37.8777	70.1441	124.748	210.86	332.44	478.845	634.997
4.314	37.8786	70.1735	124.767	210.9	332.489	478.906	635.041
4.339	37.8787	70.1853	124.791	210.95	332.55	478.965	635.102
4.364	37.8998	70.2018	124.811	210.989	332.611	479.034	635.159
4.389	37.9005	70.2052	124.839	211.03	332.652	479.077	635.19
4.414	37.9088	70.2135	124.858	211.067	332.707	479.155	635.249
4.439	37.9099	70.2341	124.89	211.119	332.769	479.207	635.299
4.464	37.9099	70.2419	124.909	211.157	332.822	479.267	635.347
4.489	37.9264	70.2623	124.937	211.195	332.879	479.328	635.4
4.514	37.9181	70.2665	124.948	211.228	332.92	479.375	635.439
4.539	37.9264	70.2916	124.988	211.275	332.969	479.433	635.491
4.564	37.9305	70.295	125.008	211.308	333.009	479.496	635.532
4.589	37.9479	70.3112	125.03	211.359	333.07	479.556	635.587
4.614	37.9396	70.3146	125.06	211.381	333.111	479.608	635.619
4.639	37.9486	70.3314	125.071	211.44	333.167	479.656	635.668
4.664	37.9483	70.3428	125.089	211.47	333.219	479.716	635.72
4.689	37.9625	70.3571	125.12	211.51	333.261	479.768	635.771
4.714	37.9619	70.3643	125.139	211.551	333.301	479.827	635.814
4.739	37.9633	70.3845	125.168	211.582	333.363	479.868	635.85
4.764	37.9793	70.3953	125.187	211.619	333.41	479.927	635.902
4.789	37.9783	70.3943	125.219	211.658	333.45	479.976	635.949
4.814	37.9783	70.4138	125.239	211.696	333.509	480.014	635.989
4.839	37.9876	70.4317	125.268	211.739	333.559	480.076	636.039
4.864	37.988	70.4529	125.288	211.778	333.608	480.116	636.091
4.889	38.0091	70.474	125.328	211.828	333.661	480.185	636.127
4.914	38.0095	70.4822	125.358	211.859	333.698	480.225	636.18
4.939	38.0189	70.5033	125.377	211.907	333.768	480.294	636.23
4.964	38.0278	70.5115	125.417	211.946	333.81	480.336	636.279
4.989	38.0462	70.5326	125.428	211.996	333.858	480.394	636.32
5.014	38.056	70.5619	125.459	212.036	333.917	480.443	636.367
5.039	38.0564	70.5623	125.478	212.079	333.97	480.504	636.42
5.064	38.0775	70.5912	125.51	212.118	334.028	480.556	636.47
5.089	38.0779	70.6033	125.539	212.157	334.077	480.594	636.508
5.114	38.0891	70.6223	125.559	212.209	334.13	480.665	636.56
5.139	38.0889	70.6338	125.599	212.239	334.17	480.705	636.6
5.164	38.0974	70.6423	125.608	212.278	334.22	480.758	636.641
5.189	38.1068	70.6634	125.637	212.319	334.281	480.807	636.69
5.214	38.1072	70.6716	125.668	212.358	334.32	480.856	636.721
5.239	38.1283	70.6927	125.697	212.409	334.37	480.924	636.767
5.264	38.1287	70.7048	125.717	212.448	334.419	480.976	636.808
5.289	38.138	70.722	125.748	212.487	334.477	481.025	636.849
5.314	38.1462	70.7341	125.768	212.517	334.518	481.086	636.891
5.339	38.1549	70.7506	125.799	212.568	334.57	481.143	636.947
5.364	38.156	70.7634	125.821	212.599	334.607	481.188	636.967
5.389	38.1677	70.783	125.84	212.637	334.668	481.235	637.008
5.414	38.1771	70.7923	125.88	212.688	334.718	481.305	637.058
5.439	38.1775	70.8116	125.882	212.717	334.758	481.353	637.098
5.464	38.2008	70.8141	125.91	212.749	334.81	481.399	637.141
5.489	38.2009	70.8259	125.938	212.792	334.851	481.448	637.181
5.514	38.2096	70.8424	125.96	212.828	334.907	481.505	637.222
5.539	38.2091	70.8458	125.979	212.849	334.93	481.55	637.26
5.564	38.2174	70.8619	125.999	212.896	335	481.607	637.31
5.589	38.2185	70.8747	126.027	212.931	335.039	481.654	637.36
5.614	38.2295	70.8811	126.05	212.969	335.1	481.697	637.4
5.639	38.2302	70.8845	126.068	212.999	335.15	481.747	637.442
5.664	38.238	70.8923	126.087	213.039	335.191	481.799	637.483
5.689	38.246	70.9127	126.11	213.09	335.24	481.847	637.528
5.714	38.2286	70.9161	126.128	213.12	335.281	481.887	637.573
5.739	38.24	70.9236	126.149	213.149	335.322	481.926	637.612
5.764	38.2487	70.944	126.167	213.188	335.38	481.966	637.657
5.789	38.2404	70.9435	126.179	213.211	335.422	482.007	637.69
5.814	38.2469	70.9532	126.209	213.249	335.461	482.046	637.73
5.839	38.2365	70.9416	126.219	213.277	335.498	482.075	637.761
5.864	38.2565	70.9616	126.252	213.319	335.547	482.135	637.819
5.889	38.2474	70.965	126.271	213.349	335.58	482.165	637.839
5.914	38.238	70.9724	126.272	213.387	335.628	482.205	637.879
5.939	38.2451	70.9827	126.303	213.409	335.668	482.236	637.917
5.964	38.2477	70.984	126.331	213.45	335.712	482.287	637.961
5.989	38.2588	70.9951	126.342	213.477	335.76	482.318	637.99
6.014	38.2501	70.9943	126.357	213.511	335.792	482.357	638.022
6.039	38.2607	71.0056	126.389	213.541	335.831	482.387	638.062
6.064	38.2604	71.0221	126.409	213.588	335.889	482.444	638.091
6.089	38.2599	71.0255	126.427	213.618	335.922	482.468	638.124
6.114	38.2588	71.044	126.44	213.65	335.961	482.507	638.159
6.139	38.2595	71.0564	126.468	213.681	336.003	482.547	638.199
6.164	38.2712	71.0642	126.478	213.719	336.051	482.597	638.231
6.189	38.2698	71.0752	126.501	213.749	336.082	482.625	638.271
6.214	38.2599	71.0743	126.529	213.771	336.109	482.668	638.292
6.239	38.2689	71.0951	126.559	213.809	336.159	482.717	638.341
6.264	38.2686	71.1018	126.56	213.838	336.2	482.757	638.361
6.289	38.2716	71.0958	126.588	213.863	336.231	482.778	638.38
6.314	38.2806	71.1165	126.618	213.91	336.28	482.835	638.429
6.339	38.2879	71.1238	126.629	213.939	336.321	482.867	638.46
6.364	38.2775	71.133	126.647	213.957	336.351	482.897	638.479
6.389	38.2982	71.1537	126.661	214.008	336.409	482.945	638.528
6.414	38.2979	71.1612	126.69	214.025	336.447	482.985	638.548
6.439	38.3103	71.1728	126.708	214.059	336.48	483.016	638.58
6.464	38.3096	71.1748	126.719	214.088	336.52	483.056	638.616
6.489	38.308	71.1739	126.75	214.109	336.548	483.086	638.631
6.514	38.308	71.2025	126.769	214.157	336.589	483.127	638.678
6.539	38.3194	71.2139	126.789	214.178	336.629	483.175	638.718
6.564	38.32	71.2224	126.811	214.208	336.669	483.194	638.739
6.589	38.3279	71.2334	126.829	214.237	336.709	483.234	638.779
6.614	38.3272	71.2315	126.848	214.268	336.729	483.272	638.817
6.639	38.3414	71.2575	126.876	214.309	336.78	483.307	638.84
6.664	38.3409	71.2647	126.89	214.338	336.811	483.358	638.88
6.689	38.3493	71.2771	126.917	214.368	336.853	483.384	638.901
6.714	38.3604	71.2849	126.928	214.39	336.88	483.416	638.941
6.739	38.36	71.3046	126.959	214.437	336.929	483.456	638.968
6.764	38.3517	71.3068	126.968	214.462	336.953	483.496	639.001
6.789	38.3685	71.3236	126.999	214.5	336.999	483.536	639.038
6.814	38.3799	71.335	127.017	214.529	337.039	483.566	639.07
6.839	38.3806	71.3552	127.037	214.559	337.072	483.607	639.099
6.864	38.3797	71.365	127.067	214.578	337.111	483.645	639.13
6.889	38.3904	71.3611	127.079	214.607	337.128	483.676	639.157
6.914	38.3982	71.3728	127.108	214.645	337.168	483.707	639.189
6.939	38.4076	71.4017	127.11	214.688	337.21	483.754	639.226
6.964	38.418	71.4131	127.14	214.705	337.247	483.794	639.25
6.989	38.4079	71.4209	127.162	214.739	337.287	483.826	639.291
7.014	38.4151	71.4229	127.189	214.768	337.317	483.852	639.31
7.039	38.4064	71.4337	127.199	214.776	337.338	483.874	639.34
7.064	38.429	71.4524	127.219	214.828	337.389	483.925	639.38
7.089	38.4287	71.4639	127.25	214.849	337.42	483.956	639.399
7.114	38.4372	71.4834	127.266	214.878	337.45	483.996	639.432
7.139	38.4366	71.4854	127.28	214.906	337.481	484.027	639.459
7.164	38.4489	71.4939	127.308	214.94	337.521	484.068	639.479
7.189	38.4482	71.5134	127.328	214.97	337.562	484.097	639.519
7.214	38.4557	71.5331	127.35	215.009	337.599	484.133	639.548
7.239	38.4591	71.5353	127.369	215.03	337.623	484.156	639.572
7.264	38.4681	71.5521	127.399	215.069	337.668	484.185	639.601
7.289	38.4889	71.5729	127.411	215.107	337.709	484.223	639.639
7.314	38.4806	71.5834	127.437	215.132	337.742	484.247	639.649
7.339	38.4974	71.5951	127.454	215.168	337.778	484.296	639.691
7.364	38.4964	71.6026	127.48	215.186	337.818	484.327	639.71
7.389	38.4997	71.615	127.499	215.219	337.839	484.353	639.74
7.414	38.4991	71.6331	127.508	215.248	337.879	484.384	639.759
7.439	38.5094	71.6383	127.538	215.28	337.913	484.418	639.794
7.464	38.5095	71.658	127.558	215.309	337.953	484.437	639.813
7.489	38.5297	71.6742	127.579	215.351	337.98	484.477	639.85
7.514	38.5197	71.6752	127.606	215.358	338.002	484.506	639.859
7.539	38.535	71.694	127.62	215.398	338.05	484.546	639.888
7.564	38.5388	71.7029	127.647	215.428	338.072	484.578	639.929
7.589	38.5388	71.7146	127.67	215.458	338.112	484.605	639.951
7.614	38.5592	71.7421	127.697	215.488	338.147	484.643	639.989
7.639	38.5509	71.7364	127.716	215.509	338.179	484.666	640.001
7.664	38.567	71.7643	127.738	215.547	338.206	484.706	640.037
7.689	38.5681	71.7724	127.756	215.577	338.239	484.736	640.059
7.714	38.5791	71.7751	127.77	215.61	338.271	484.767	640.097
7.739	38.5787	71.8034	127.812	215.648	338.318	484.805	640.118
7.764	38.5782	71.8068	127.831	215.667	338.33	484.824	640.141
7.789	38.5866	71.8346	127.85	215.697	338.378	484.864	640.178
7.814	38.59	71.8331	127.88	215.718	338.39	484.875	640.19
7.839	38.6001	71.845	127.891	215.758	338.432	484.915	640.221
7.864	38.608	71.8737	127.92	215.8	338.48	484.956	640.249
7.889	38.6114	71.8841	127.948	215.821	338.5	484.979	640.281
7.914	38.6198	71.8951	127.959	215.859	338.548	485.018	640.309
7.939	38.6193	71.8947	127.986	215.872	338.563	485.036	640.321
7.964	38.6283	71.9146	127.996	215.909	338.6	485.085	640.362
7.989	38.6481	71.934	128.027	215.947	338.648	485.125	640.39
8.014	38.6291	71.9435	128.067	215.966	338.669	485.135	640.408
8.039	38.6491	71.9628	128.069	216.007	338.697	485.174	640.437
8.064	38.6486	71.9532	128.11	216.028	338.729	485.195	640.469
8.089	38.6576	71.9818	128.119	216.057	338.77	485.236	640.498
8.114	38.6666	72.0018	128.138	216.087	338.808	485.282	640.537
8.139	38.6693	71.9923	128.16	216.107	338.829	485.305	640.549
8.164	38.6783	72.022	128.179	216.146	338.87	485.334	640.579
8.189	38.67	72.0248	128.201	216.171	338.89	485.356	640.599
8.214	38.6901	72.0436	128.22	216.209	338.939	485.395	640.64
8.239	38.6808	72.047	128.249	216.23	338.948	485.418	640.652
8.264	38.6862	72.0741	128.268	216.267	338.988	485.457	640.691
8.289	38.6779	72.0646	128.298	216.292	339.02	485.475	640.711
8.314	38.6986	72.0846	128.309	216.33	339.049	485.515	640.739
8.339	38.7076	72.1041	128.338	216.369	339.09	485.555	640.769
8.364	38.7071	72.1075	128.348	216.388	339.12	485.567	640.793
8.389	38.7264	72.1227	128.379	216.418	339.16	485.614	640.819
8.414	38.7091	72.1232	128.4	216.439	339.172	485.637	640.842
8.439	38.7289	72.143	128.418	216.475	339.22	485.676	640.879
8.464	38.7276	72.1612	128.441	216.499	339.251	485.707	640.899
8.489	38.7263	72.1638	128.458	216.528	339.28	485.734	640.927
8.514	38.7376	72.1829	128.481	216.568	339.32	485.775	640.961
8.539	38.7491	72.2014	128.499	216.588	339.348	485.806	640.989
8.564	38.7575	72.2048	128.52	216.618	339.389	485.838	641.009
8.589	38.7561	72.2237	128.539	216.647	339.419	485.869	641.041
8.614	38.7595	72.2314	128.565	216.68	339.45	485.896	641.07
8.639	38.7588	72.2334	128.579	216.709	339.478	485.927	641.087
8.664	38.7666	72.2529	128.606	216.739	339.51	485.955	641.121
8.689	38.7693	72.2556	128.629	216.767	339.542	485.986	641.141
8.714	38.778	72.2838	128.638	216.798	339.578	486.024	641.178
8.739	38.7814	72.2826	128.67	216.819	339.608	486.047	641.189
8.764	38.7968	72.2936	128.679	216.857	339.636	486.075	641.22
8.789	38.7888	72.3134	128.71	216.887	339.669	486.107	641.25
8.814	38.7998	72.3233	128.721	216.916	339.709	486.138	641.269
8.839	38.7998	72.3357	128.748	216.938	339.74	486.174	641.298
8.864	38.7986	72.3428	128.758	216.968	339.759	486.205	641.329
8.889	38.819	72.3619	128.789	217.009	339.808	486.233	641.349
8.914	38.8099	72.3644	128.819	217.03	339.831	486.256	641.369
8.939	38.8189	72.3755	128.819	217.067	339.861	486.295	641.411
8.964	38.8318	72.3962	128.859	217.081	339.903	486.328	641.441
8.989	38.8318	72.4033	128.878	217.11	339.932	486.359	641.453
9.014	38.8471	72.4144	128.887	217.148	339.969	486.388	641.481
9.039	38.8381	72.4233	128.91	217.159	339.999	486.418	641.498
9.064	38.847	72.431	128.937	217.198	340.027	486.452	641.539
9.089	38.8671	72.4628	128.947	217.236	340.068	486.493	641.577
9.114	38.8575	72.4532	128.978	217.258	340.099	486.508	641.58
9.139	38.8658	72.4811	128.988	217.287	340.138	486.543	641.608
9.164	38.8779	72.4931	129.02	217.317	340.159	486.574	641.636
9.189	38.8767	72.4919	129.02	217.339	340.2	486.606	641.66
9.214	38.8854	72.5233	129.047	217.377	340.239	486.643	641.698
9.239	38.8881	72.5138	129.061	217.397	340.25	486.666	641.709
9.264	38.8892	72.5428	129.079	217.429	340.3	486.696	641.739
9.289	38.8888	72.5372	129.101	217.439	340.319	486.717	641.762
9.314	38.9081	72.5643	129.121	217.476	340.359	486.756	641.79
9.339	38.8907	72.5548	129.139	217.501	340.37	486.779	641.81
9.364	38.9076	72.5748	129.149	217.539	340.418	486.808	641.831
9.389	38.9182	72.585	129.179	217.551	340.441	486.847	641.851
9.414	38.9099	72.5974	129.189	217.581	340.47	486.875	641.88
9.439	38.9303	72.6246	129.218	217.619	340.511	486.915	641.911
9.464	38.9291	72.6134	129.235	217.63	340.53	486.926	641.932
9.489	38.9291	72.6334	129.237	217.668	340.569	486.966	641.96
9.514	38.9402	72.6433	129.279	217.696	340.597	486.995	641.98
9.539	38.9463	72.6534	129.288	217.708	340.627	487.013	642.007
9.564	38.9576	72.6725	129.31	217.746	340.656	487.053	642.026
9.589	38.9493	72.6713	129.32	217.759	340.679	487.077	642.047
9.614	38.9673	72.6848	129.347	217.799	340.729	487.115	642.082
9.639	38.9698	72.7034	129.371	217.826	340.748	487.146	642.11
9.664	38.9704	72.7146	129.388	217.859	340.78	487.166	642.13
9.689	38.9812	72.7256	129.407	217.868	340.809	487.197	642.141
9.714	38.9869	72.7448	129.428	217.91	340.849	487.235	642.178
9.739	38.988	72.7529	129.447	217.94	340.877	487.256	642.199
9.764	38.9998	72.7556	129.477	217.958	340.909	487.287	642.223
9.789	39.0155	72.7831	129.479	217.999	340.937	487.315	642.26
9.814	39.0075	72.7868	129.497	218.027	340.97	487.347	642.28
9.839	39.0186	72.8054	129.529	218.04	340.998	487.365	642.308
9.864	39.026	72.8112	129.539	218.078	341.036	487.405	642.328
9.889	39.0177	72.8224	129.559	218.099	341.048	487.417	642.34
9.914	39.037	72.8417	129.573	218.128	341.08	487.465	642.377
9.939	39.0368	72.8532	129.6	218.149	341.122	487.484	642.389
9.964	39.0369	72.8643	129.612	218.17	341.142	487.515	642.417
9.989	39.0584	72.8853	129.631	218.209	341.191	487.545	642.451
10.014	39.0529	72.8841	129.666	218.23	341.202	487.568	642.464
10.039	39.0609	72.8949	129.666	218.258	341.23	487.594	642.488
10.064	39.0581	72.9038	129.697	218.261	341.252	487.615	642.501
10.089	39.0697	72.9232	129.717	218.299	341.289	487.645	642.538
10.114	39.0866	72.9432	129.726	218.338	341.328	487.686	642.559
10.139	39.0775	72.9337	129.756	218.35	341.339	487.697	642.571
10.164	39.0885	72.9608	129.768	218.374	341.376	487.735	642.608
10.189	39.0896	72.9646	129.798	218.399	341.408	487.756	642.621
10.214	39.0967	72.9834	129.81	218.417	341.427	487.787	642.648
10.239	39.108	72.9948	129.832	218.459	341.468	487.815	642.676
10.264	39.1081	73.0027	129.851	218.488	341.489	487.845	642.69
10.289	39.1045	73.0108	129.871	218.496	341.519	487.864	642.718
10.314	39.1188	73.025	129.89	218.53	341.542	487.887	642.732
10.339	39.1189	73.0439	129.9	218.548	341.571	487.927	642.759
10.364	39.1386	73.0514	129.919	218.589	341.597	487.955	642.78
10.389	39.1306	73.0752	129.938	218.607	341.63	487.974	642.801
10.414	39.137	73.0733	129.968	218.631	341.658	488.005	642.829
10.439	39.1404	73.0927	129.978	218.649	341.682	488.025	642.854
10.464	39.1491	73.1041	129.989	218.687	341.709	488.057	642.877
10.489	39.1478	73.1146	130.028	218.7	341.741	488.067	642.889
10.514	39.1595	73.1263	130.028	218.729	341.77	488.096	642.91
10.539	39.1585	73.1331	130.06	218.757	341.79	488.136	642.938
10.564	39.1579	73.1443	130.068	218.778	341.819	488.156	642.963
10.589	39.1664	73.1637	130.099	218.808	341.857	488.184	643
10.614	39.1674	73.1642	130.108	218.827	341.867	488.195	643
10.639	39.1809	73.1822	130.119	218.859	341.91	488.226	643.031
10.664	39.1807	73.1846	130.15	218.869	341.929	488.258	643.059
10.689	39.1884	73.2041	130.168	218.899	341.95	488.287	643.073
10.714	39.1905	73.2061	130.187	218.916	341.99	488.304	643.1
10.739	39.1989	73.2253	130.21	218.95	342.008	488.336	643.119
10.764	39.2069	73.2311	130.229	218.976	342.037	488.364	643.149
10.789	39.2013	73.2338	130.247	218.989	342.061	488.379	643.161
10.814	39.2093	73.2533	130.26	219.027	342.09	488.408	643.191
10.839	39.2155	73.2733	130.279	219.047	342.117	488.444	643.22
10.864	39.2189	73.2638	130.307	219.068	342.149	488.467	643.238
10.889	39.2264	73.2909	130.318	219.097	342.177	488.495	643.258
10.914	39.2169	73.2853	130.339	219.118	342.189	488.506	643.27
10.939	39.2376	73.3014	130.35	219.149	342.238	488.537	643.3
10.964	39.246	73.3131	130.38	219.186	342.258	488.575	643.329
10.989	39.2404	73.3243	130.4	219.191	342.278	488.598	643.349
11.014	39.2505	73.3455	130.408	219.23	342.32	488.628	643.37
11.039	39.2494	73.3361	130.438	219.241	342.332	488.639	643.391
11.064	39.2611	73.3639	130.449	219.268	342.369	488.675	643.42
11.089	39.2692	73.3754	130.459	219.298	342.402	488.715	643.449
11.114	39.258	73.3842	130.478	219.318	342.419	488.717	643.459
11.139	39.2662	73.3951	130.509	219.347	342.447	488.756	643.487
11.164	39.2783	73.403	130.517	219.377	342.489	488.778	643.508
11.189	39.2764	73.4112	130.537	219.388	342.508	488.804	643.528
11.214	39.2771	73.4236	130.558	219.417	342.528	488.836	643.548
11.239	39.2975	73.44	130.571	219.448	342.568	488.865	643.57
11.264	39.2959	73.4424	130.598	219.465	342.588	488.884	643.596
11.289	39.2959	73.4619	130.6	219.487	342.609	488.907	643.617
11.314	39.2979	73.4639	130.63	219.516	342.637	488.935	643.637
11.339	39.3121	73.4735	130.65	219.54	342.671	488.968	643.66
11.364	39.3202	73.485	130.66	219.569	342.699	488.997	643.69
11.389	39.3107	73.4955	130.678	219.579	342.722	489.008	643.702
11.414	39.3197	73.5033	130.689	219.61	342.751	489.044	643.73
11.439	39.3395	73.5233	130.697	219.636	342.788	489.085	643.759
11.464	39.3282	73.5177	130.726	219.661	342.8	489.088	643.771
11.489	39.3366	73.5331	130.745	219.687	342.841	489.128	643.8
11.514	39.3486	73.5446	130.756	219.71	342.861	489.149	643.822
11.539	39.3387	73.5547	130.777	219.738	342.888	489.175	643.839
11.564	39.3455	73.5525	130.79	219.759	342.918	489.193	643.859
11.589	39.3541	73.5736	130.801	219.789	342.948	489.226	643.889
11.614	39.3565	73.5918	130.829	219.804	342.968	489.246	643.909
11.639	39.3583	73.5954	130.839	219.819	342.989	489.277	643.932
11.664	39.3604	73.6018	130.861	219.848	343.017	489.306	643.952
11.689	39.3689	73.6052	130.88	219.87	343.042	489.327	643.959
11.714	39.3775	73.6217	130.891	219.901	343.08	489.365	643.997
11.739	39.3799	73.6241	130.91	219.918	343.1	489.387	644.009
11.764	39.3806	73.6443	130.938	219.94	343.127	489.406	644.039
11.789	39.3964	73.66	130.938	219.976	343.168	489.435	644.06
11.814	39.379	73.6544	130.956	219.989	343.181	489.455	644.073
11.839	39.3998	73.6744	130.988	220.016	343.21	489.495	644.109
11.864	39.4081	73.6823	130.997	220.046	343.247	489.517	644.13
11.889	39.3986	73.6927	131.01	220.05	343.263	489.537	644.139
11.914	39.4061	73.7037	131.038	220.08	343.298	489.563	644.171
11.939	39.4099	73.7119	131.039	220.098	343.32	489.584	644.189
11.964	39.4092	73.7139	131.063	220.117	343.347	489.616	644.199
11.989	39.4186	73.7274	131.09	220.141	343.362	489.638	644.23
12.014	39.4283	73.735	131.09	220.168	343.4	489.665	644.251
12.039	39.42	73.7455	131.109	220.181	343.41	489.686	644.264
12.064	39.4408	73.7572	131.137	220.211	343.451	489.719	644.302
12.089	39.4489	73.7738	131.137	220.238	343.469	489.756	644.319
12.114	39.4377	73.7746	131.156	220.249	343.491	489.766	644.328
12.139	39.4459	73.7806	131.176	220.28	343.52	489.785	644.357
12.164	39.4576	73.8007	131.19	220.306	343.547	489.823	644.387
12.189	39.4572	73.795	131.219	220.318	343.569	489.834	644.391
12.214	39.4647	73.8112	131.23	220.347	343.598	489.867	644.428
12.239	39.4568	73.831	131.24	220.366	343.62	489.896	644.441
12.264	39.4685	73.8337	131.259	220.387	343.64	489.905	644.457
12.289	39.4783	73.8514	131.278	220.419	343.671	489.946	644.489
12.314	39.4782	73.8552	131.28	220.438	343.681	489.967	644.51
12.339	39.4776	73.8623	131.3	220.459	343.708	489.986	644.53
12.364	39.4892	73.874	131.319	220.469	343.729	490.008	644.543
12.389	39.4889	73.8854	131.319	220.498	343.758	490.036	644.569
12.414	39.4884	73.8841	131.346	220.499	343.77	490.035	644.58
12.439	39.4967	73.8958	131.358	220.537	343.8	490.064	644.609
12.464	39.5084	73.912	131.377	220.556	343.83	490.085	644.639
12.489	39.5001	73.9064	131.39	220.569	343.849	490.106	644.643
12.514	39.5194	73.9225	131.399	220.588	343.869	490.126	644.668
12.539	39.5114	73.9345	131.417	220.61	343.891	490.146	644.688
12.564	39.5183	73.9451	131.428	220.631	343.911	490.154	644.708
12.589	39.5179	73.9544	131.447	220.65	343.942	490.177	644.731
12.614	39.5197	73.9533	131.47	220.657	343.939	490.188	644.743
12.639	39.528	73.9733	131.478	220.675	343.969	490.204	644.768
12.664	39.5361	73.9736	131.488	220.69	343.999	490.226	644.781
12.689	39.5271	73.9841	131.508	220.7	344.011	490.244	644.803
12.714	39.5475	73.9999	131.527	220.726	344.037	490.265	644.827
12.739	39.5478	74.0036	131.529	220.729	344.059	490.287	644.84
12.764	39.5459	74.0139	131.548	220.738	344.071	490.306	644.868
12.789	39.5466	74.0134	131.566	220.749	344.079	490.328	644.881
12.814	39.567	74.0345	131.568	220.789	344.109	490.344	644.911
12.839	39.5576	74.0413	131.589	220.797	344.118	490.364	644.917
12.864	39.5583	74.0446	131.6	220.807	344.139	490.377	644.94
12.889	39.578	74.0604	131.618	220.838	344.149	490.395	644.969
12.914	39.5685	74.0548	131.63	220.839	344.161	490.399	644.969
12.939	39.5787	74.0721	131.65	220.859	344.187	490.424	645
12.964	39.5697	74.0665	131.66	220.872	344.191	490.417	645.004
12.989	39.5814	74.0873	131.67	220.891	344.21	490.447	645.029
13.014	39.5905	74.1034	131.688	220.898	344.24	490.468	645.059
13.039	39.5986	74.1071	131.679	220.907	344.241	490.486	645.073
13.064	39.5887	74.1141	131.699	220.928	344.262	490.497	645.088
13.089	39.5994	74.1238	131.718	220.936	344.269	490.515	645.088
13.114	39.6073	74.1217	131.728	220.955	344.298	490.533	645.118
13.139	39.59	74.1329	131.74	220.97	344.291	490.537	645.131
13.164	39.6068	74.1412	131.759	220.989	344.309	490.554	645.148
13.189	39.6151	74.1608	131.767	221.007	344.335	490.564	645.177
13.214	39.6095	74.1525	131.769	221.009	344.339	490.575	645.178
13.239	39.6197	74.1736	131.789	221.029	344.359	490.606	645.2
13.264	39.6208	74.1736	131.8	221.038	344.368	490.608	645.211
13.289	39.6371	74.1939	131.811	221.057	344.399	490.634	645.242
13.314	39.626	74.1924	131.818	221.059	344.399	490.646	645.249
13.339	39.6384	74.2048	131.839	221.079	344.409	490.656	645.27
13.364	39.6464	74.2206	131.85	221.097	344.428	490.675	645.287
13.389	39.6407	74.215	131.856	221.099	344.432	490.677	645.292
13.414	39.6498	74.2357	131.862	221.118	344.448	490.695	645.31
13.439	39.6666	74.2518	131.89	221.129	344.459	490.716	645.329
13.464	39.667	74.2439	131.892	221.128	344.478	490.738	645.349
13.489	39.6573	74.2542	131.9	221.13	344.499	490.746	645.361
13.514	39.6715	74.2555	131.91	221.151	344.51	490.756	645.372
13.539	39.6803	74.2767	131.909	221.168	344.513	490.786	645.391
13.564	39.6787	74.2757	131.907	221.17	344.522	490.787	645.4
13.589	39.6794	74.2751	131.927	221.169	344.542	490.797	645.422
13.614	39.6881	74.2845	131.926	221.188	344.561	490.818	645.452
13.639	39.6902	74.295	131.937	221.189	344.571	490.827	645.451
13.664	39.6892	74.285	131.949	221.199	344.579	490.835	645.459
13.689	39.6978	74.2943	131.947	221.227	344.598	490.853	645.469
13.714	39.6963	74.293	131.947	221.236	344.598	490.853	645.49
13.739	39.697	74.2907	131.949	221.247	344.609	490.875	645.499
13.764	39.7174	74.3112	131.959	221.256	344.627	490.884	645.507
13.789	39.7084	74.3021	131.967	221.267	344.619	490.897	645.508
13.814	39.7076	74.3131	131.971	221.285	344.637	490.914	645.538
13.839	39.6993	74.3126	131.97	221.279	344.638	490.936	645.539
13.864	39.7173	74.3228	131.981	221.297	344.659	490.956	645.551
13.889	39.7174	74.3229	132.001	221.308	344.67	490.978	645.58
13.914	39.7302	74.3357	132.009	221.319	344.693	490.997	645.58
13.939	39.7295	74.3343	132.001	221.321	344.69	491.006	645.589
13.964	39.7292	74.3259	132.021	221.341	344.692	491.027	645.6
13.989	39.7279	74.3431	132.027	221.36	344.71	491.038	645.618
14.014	39.7487	74.3632	132.018	221.377	344.729	491.066	645.64
14.039	39.7404	74.3458	132.031	221.38	344.73	491.077	645.641
14.064	39.7564	74.3626	132.031	221.392	344.749	491.096	645.66
14.089	39.7565	74.371	132.037	221.408	344.76	491.107	645.678
14.114	39.7482	74.3653	132.049	221.4	344.75	491.116	645.68
14.139	39.7583	74.3762	132.057	221.431	344.771	491.129	645.701
14.164	39.7605	74.3868	132.04	221.437	344.793	491.138	645.71
14.189	39.7596	74.3846	132.057	221.439	344.79	491.147	645.721
14.214	39.7689	74.3939	132.077	221.456	344.807	491.166	645.74
14.239	39.785	74.4139	132.059	221.476	344.826	491.183	645.759
14.264	39.7677	74.3966	132.079	221.471	344.832	491.184	645.77
14.289	39.7767	74.4134	132.079	221.498	344.839	491.207	645.789
14.314	39.785	74.4215	132.079	221.506	344.858	491.226	645.807
14.339	39.7794	74.4142	132.101	221.497	344.851	491.227	645.799
14.364	39.7884	74.4232	132.101	221.508	344.871	491.246	645.818
14.389	39.7975	74.4401	132.1	221.516	344.899	491.265	645.837
14.414	39.7884	74.4435	132.109	221.519	344.9	491.266	645.842
14.439	39.7903	74.4536	132.12	221.549	344.92	491.285	645.861
14.464	39.8065	74.4537	132.129	221.561	344.931	491.305	645.879
14.489	39.7892	74.4532	132.129	221.56	344.941	491.327	645.872
14.514	39.7975	74.474	132.15	221.559	344.96	491.346	645.891
14.539	39.7975	74.4823	132.141	221.571	344.979	491.365	645.909
14.564	39.8093	74.4743	132.158	221.58	344.989	491.375	645.92
14.589	39.7986	74.4861	132.179	221.59	344.999	491.388	645.93
14.614	39.8065	74.494	132.17	221.608	345.011	491.398	645.951
14.639	39.7892	74.4767	132.18	221.599	345.022	491.4	645.942
14.664	39.7975	74.4928	132.198	221.61	345.05	491.428	645.961
14.689	39.7975	74.4921	132.188	221.627	345.069	491.445	645.98
14.714	39.7884	74.4747	132.209	221.621	345.08	491.446	645.981
14.739	39.7884	74.483	132.218	221.637	345.112	491.465	646.011
14.764	39.8101	74.4847	132.226	221.65	345.122	491.485	646.022
14.789	39.7912	74.4741	132.217	221.64	345.13	491.489	646.02
14.814	39.8001	74.4857	132.228	221.659	345.148	491.516	646.039
14.839	39.8085	74.4938	132.228	221.675	345.177	491.527	646.058
14.864	39.8005	74.4841	132.228	221.679	345.189	491.537	646.069
14.889	39.7998	74.4841	132.227	221.699	345.199	491.545	646.078
14.914	39.8073	74.4921	132.227	221.719	345.227	491.564	646.101
14.939	39.8083	74.4841	132.249	221.728	345.23	491.575	646.119
14.964	39.8163	74.4921	132.241	221.748	345.259	491.593	646.13
14.989	39.7989	74.4747	132.252	221.747	345.269	491.595	646.137
15.014	39.8189	74.4837	132.251	221.758	345.281	491.617	646.159
15.039	39.8209	74.5018	132.259	221.779	345.311	491.646	646.171
15.064	39.822	74.4939	132.271	221.781	345.331	491.649	646.182
15.089	39.8298	74.4932	132.269	221.788	345.342	491.657	646.192
15.114	39.8375	74.5045	132.268	221.799	345.362	491.685	646.219
15.139	39.8279	74.5056	132.288	221.819	345.383	491.697	646.221
15.164	39.8366	74.5214	132.289	221.826	345.399	491.724	646.239
15.189	39.8392	74.5157	132.298	221.819	345.401	491.726	646.239
15.214	39.8392	74.5248	132.301	221.831	345.421	491.757	646.269
15.239	39.8483	74.5409	132.309	221.847	345.44	491.755	646.287
15.264	39.8486	74.5329	132.329	221.85	345.45	491.766	646.281
15.289	39.8501	74.5552	132.33	221.86	345.461	491.786	646.302
15.314	39.8419	74.5463	132.337	221.862	345.463	491.788	646.303
15.339	39.858	74.558	132.358	221.882	345.47	491.81	646.322
15.364	39.8578	74.5668	132.367	221.89	345.492	491.827	646.35
15.389	39.8478	74.5646	132.378	221.889	345.481	491.826	646.35
15.414	39.8561	74.5722	132.378	221.908	345.508	491.835	646.359
15.439	39.8681	74.5759	132.397	221.907	345.511	491.838	646.369
15.464	39.8685	74.5931	132.397	221.919	345.53	491.858	646.389
15.489	39.8776	74.6022	132.408	221.935	345.549	491.876	646.407
15.514	39.8685	74.5939	132.422	221.93	345.542	491.878	646.412
15.539	39.8678	74.6139	132.43	221.945	345.548	491.882	646.428
15.564	39.8689	74.614	132.451	221.949	345.568	491.897	646.43
15.589	39.8682	74.6104	132.449	221.967	345.569	491.906	646.439
15.614	39.87	74.6129	132.46	221.971	345.581	491.918	646.451
15.639	39.8783	74.6341	132.461	221.991	345.589	491.937	646.462
15.664	39.8873	74.6425	132.469	222.007	345.6	491.935	646.48
15.689	39.879	74.6251	132.48	222.002	345.602	491.94	646.473
15.714	39.8866	74.6451	132.492	222.029	345.629	491.956	646.489
15.739	39.8904	74.6462	132.509	222.04	345.632	491.956	646.5
15.764	39.8897	74.6534	132.511	222.051	345.629	491.965	646.509
15.789	39.8904	74.6533	132.528	222.048	345.631	491.979	646.52
15.814	39.8988	74.6654	132.53	222.069	345.659	491.986	646.538
15.839	39.8969	74.6742	132.53	222.088	345.67	492.005	646.54
15.864	39.8869	74.6642	132.546	222.097	345.67	492.005	646.551
15.889	39.897	74.6822	132.558	222.11	345.679	492.017	646.569
15.914	39.9099	74.6826	132.566	222.118	345.691	492.028	646.58
15.939	39.9099	74.6853	132.569	222.128	345.7	492.036	646.59
15.964	39.9179	74.694	132.578	222.148	345.712	492.046	646.62
15.989	39.9099	74.695	132.59	222.148	345.72	492.057	646.63
16.014	39.9186	74.7037	132.588	222.168	345.738	492.064	646.64
16.039	39.9181	74.7032	132.588	222.179	345.733	492.065	646.641
16.064	39.9257	74.7108	132.611	222.19	345.748	492.076	646.669
16.089	39.9177	74.7146	132.62	222.198	345.749	492.086	646.68
16.114	39.917	74.7139	132.628	222.2	345.759	492.095	646.689
16.139	39.9177	74.7146	132.632	222.208	345.779	492.096	646.699
16.164	39.9283	74.7251	132.641	222.23	345.8	492.117	646.72
16.189	39.9294	74.7263	132.657	222.23	345.812	492.12	646.731
16.214	39.9374	74.7428	132.657	222.25	345.83	492.126	646.749
16.239	39.92	74.7345	132.677	222.254	345.825	492.129	646.755
16.264	39.9291	74.7435	132.677	222.27	345.841	492.156	646.773
16.289	39.9379	74.7523	132.678	222.279	345.86	492.167	646.79
16.314	39.9295	74.7517	132.697	222.287	345.87	492.176	646.799
16.339	39.9381	74.7604	132.697	222.307	345.89	492.194	646.818
16.364	39.9385	74.7607	132.697	222.315	345.898	492.204	646.828
16.389	39.9392	74.7614	132.71	222.327	345.909	492.215	646.838
16.414	39.9498	74.772	132.728	222.328	345.93	492.236	646.851
16.439	39.9509	74.7732	132.729	222.337	345.922	492.235	646.862
16.464	39.9479	74.7819	132.738	222.358	345.95	492.246	646.88
16.489	39.9489	74.7829	132.738	222.359	345.962	492.266	646.889
16.514	39.9576	74.7916	132.741	222.379	345.968	492.285	646.9
16.539	39.9587	74.7927	132.749	222.388	345.98	492.288	646.91
16.564	39.9557	74.8014	132.763	222.397	345.996	492.304	646.929
16.589	39.9561	74.8018	132.78	222.408	345.999	492.318	646.931
16.614	39.9508	74.7965	132.78	222.41	346.021	492.319	646.943
16.639	39.9596	74.806	132.788	222.428	346.029	492.338	646.95
16.664	39.9607	74.8161	132.797	222.44	346.041	492.35	646.961
16.689	39.9691	74.8246	132.806	222.44	346.06	492.355	646.978
16.714	39.9685	74.824	132.809	222.447	346.051	492.366	646.989
16.739	39.9662	74.8326	132.809	222.467	346.079	492.384	647.007
16.764	39.9763	74.822	132.818	222.468	346.092	492.388	647.018
16.789	39.985	74.8307	132.819	222.478	346.108	492.404	647.028
16.814	39.9801	74.8344	132.828	222.501	346.113	492.416	647.041
16.839	39.9795	74.8428	132.84	222.509	346.12	492.418	647.05
16.864	39.9795	74.8428	132.849	222.509	346.131	492.426	647.053
16.889	39.9802	74.8435	132.85	222.509	346.131	492.428	647.073
16.914	39.9772	74.8522	132.862	222.53	346.151	492.447	647.079
16.939	39.9782	74.8532	132.87	222.539	346.152	492.459	647.09
16.964	39.9869	74.8541	132.86	222.547	346.171	492.466	647.11
16.989	39.988	74.8545	132.87	222.548	346.171	492.475	647.109
17.014	39.99	74.8559	132.872	222.56	346.184	492.487	647.12
17.039	39.9984	74.8734	132.89	222.568	346.2	492.494	647.14
17.064	39.9768	74.8635	132.89	222.566	346.201	492.495	647.139
17.089	39.9869	74.8736	132.892	222.576	346.21	492.508	647.148
17.114	39.988	74.8755	132.91	222.589	346.223	492.516	647.162
17.139	39.9967	74.8932	132.911	222.598	346.231	492.535	647.169
17.164	39.9893	74.8936	132.919	222.606	346.24	492.547	647.179
17.189	39.99	74.8825	132.922	222.607	346.252	492.546	647.181
17.214	39.9869	74.8922	132.932	222.616	346.268	492.566	647.208
17.239	39.9887	74.904	132.941	222.638	346.281	492.566	647.211
17.264	40.0065	74.9127	132.942	222.647	346.29	492.585	647.23
17.289	39.9977	74.9157	132.951	222.662	346.305	492.59	647.24
17.314	40.0065	74.9174	132.959	222.67	346.321	492.598	647.251
17.339	39.999	74.9268	132.959	222.678	346.321	492.618	647.261
17.364	39.9997	74.9275	132.969	222.679	346.322	492.629	647.26
17.389	40.0092	74.9367	132.981	222.689	346.339	492.635	647.283
17.414	40.0069	74.9327	132.99	222.698	346.337	492.644	647.289
17.439	40.0075	74.9333	132.991	222.71	346.35	492.644	647.291
17.464	40.0084	74.942	132.999	222.727	346.358	492.663	647.308
17.489	40.0121	74.9457	133	222.731	346.369	492.669	647.309
17.514	40.0182	74.9557	133.018	222.748	346.378	492.685	647.329
17.539	40.0099	74.9481	133.02	222.74	346.381	492.679	647.331
17.564	40.0182	74.9655	133.03	222.76	346.39	492.695	647.341
17.589	40.0115	74.9658	133.038	222.76	346.402	492.698	647.339
17.614	40.0212	74.9555	133.04	222.762	346.41	492.698	647.351
17.639	40.0182	74.9733	133.051	222.78	346.419	492.705	647.37
17.664	40.0193	74.9743	133.053	222.781	346.432	492.718	647.369
17.689	40.028	74.9838	133.062	222.789	346.448	492.745	647.392
17.714	40.0298	74.9821	133.071	222.799	346.449	492.738	647.391
17.739	40.0264	74.9815	133.07	222.807	346.46	492.756	647.398
17.764	40.0289	74.984	133.072	222.81	346.463	492.761	647.403
17.789	40.0304	74.9855	133.097	222.83	346.478	492.769	647.419
17.814	40.0389	74.9939	133.098	222.83	346.481	492.779	647.428
17.839	40.0381	74.9932	133.108	222.839	346.49	492.786	647.429
17.864	40.0271	74.9829	133.108	222.839	346.498	492.797	647.44
17.889	40.0358	75.0006	133.117	222.849	346.518	492.807	647.451
17.914	40.029	75.0017	133.129	222.859	346.52	492.815	647.459
17.939	40.0385	75.0114	133.139	222.868	346.54	492.826	647.478
17.964	40.0392	75.0138	133.139	222.868	346.539	492.826	647.472
17.989	40.0475	75.0143	133.139	222.885	346.548	492.833	647.499
18.014	40.0504	75.018	133.149	222.9	346.562	492.839	647.503
18.039	40.0475	75.0358	133.159	222.909	346.571	492.856	647.519
18.064	40.0392	75.015	133.168	222.909	346.57	492.858	647.512
18.089	40.0486	75.0154	133.178	222.921	346.57	492.857	647.522
18.114	40.0494	75.0248	133.185	222.93	346.591	492.877	647.528
18.139	40.0505	75.0271	133.188	222.932	346.6	492.889	647.531
18.164	40.0489	75.0365	133.197	222.96	346.609	492.897	647.551
18.189	40.0668	75.0343	133.199	222.969	346.63	492.918	647.571
18.214	40.0655	75.0421	133.219	222.968	346.629	492.924	647.568
18.239	40.0602	75.0446	133.212	222.97	346.65	492.929	647.572
18.264	40.0582	75.0424	133.229	222.991	346.671	492.938	647.578
18.289	40.07	75.0525	133.239	223.001	346.672	492.947	647.59
18.314	40.0787	75.0541	133.248	223.01	346.681	492.966	647.609
18.339	40.0587	75.0555	133.242	223.003	346.672	492.961	647.602
18.364	40.0678	75.0729	133.259	223.028	346.692	492.977	647.609
18.389	40.07	75.0622	133.24	223.03	346.701	492.989	647.621
18.414	40.0787	75.0717	133.257	223.047	346.71	492.995	647.628
18.439	40.0712	75.0646	133.25	223.039	346.713	492.988	647.622
18.464	40.0768	75.0729	133.27	223.048	346.73	492.996	647.629
18.489	40.0614	75.0655	133.279	223.049	346.731	492.996	647.631
18.514	40.0787	75.0846	133.297	223.057	346.751	493.016	647.65
18.539	40.0704	75.0763	133.297	223.049	346.75	493.027	647.644
18.564	40.0703	75.0762	133.298	223.06	346.761	493.049	647.662
18.589	40.0883	75.0941	133.311	223.068	346.782	493.057	647.672
18.614	40.09	75.1037	133.32	223.077	346.791	493.076	647.699
18.639	40.0862	75.1131	133.331	223.078	346.802	493.075	647.689
18.664	40.0786	75.1228	133.331	223.099	346.811	493.087	647.688
18.689	40.097	75.1244	133.34	223.098	346.82	493.096	647.712
18.714	40.0983	75.142	133.34	223.116	346.841	493.104	647.728
18.739	40.0876	75.1521	133.35	223.117	346.831	493.116	647.748
18.764	40.0989	75.1446	133.35	223.138	346.863	493.126	647.763
18.789	40.0994	75.1541	133.348	223.151	346.871	493.138	647.78
18.814	40.0987	75.1541	133.349	223.159	346.87	493.149	647.791
18.839	40.0876	75.1638	133.338	223.16	346.871	493.15	647.789
18.864	40.0877	75.1631	133.35	223.167	346.882	493.168	647.791
18.889	40.0889	75.156	133.347	223.167	346.882	493.176	647.81
18.914	40.0889	75.165	133.35	223.167	346.883	493.166	647.8
18.939	40.0889	75.1533	133.348	223.168	346.9	493.169	647.811
18.964	40.0872	75.1527	133.358	223.181	346.91	493.196	647.832
18.989	40.0963	75.1732	133.389	223.2	346.919	493.206	647.837
19.014	40.0991	75.1857	133.427	223.209	346.933	493.229	647.83
19.039	40.0776	75.185	133.418	223.21	346.922	493.217	647.811
19.064	40.0801	75.1954	133.4	223.201	346.95	493.229	647.819
19.089	40.1265	75.2415	133.381	223.239	346.988	493.259	647.858
19.114	40.1369	75.2495	133.361	223.258	347.008	493.295	647.876
19.139	40.1484	75.2231	133.348	223.267	347.007	493.306	647.889
19.164	40.1355	75.2426	133.346	223.257	346.996	493.293	647.868
19.189	40.0997	75.2138	133.32	223.239	346.97	493.268	647.86
19.214	40.1003	75.2243	133.355	223.219	346.971	493.29	647.863
19.239	40.0806	75.2257	133.369	223.199	346.942	493.305	647.869
19.264	40.058	75.2241	133.389	223.209	346.951	493.266	647.89
19.289	40.0688	75.2497	133.408	223.201	346.953	493.288	647.86
19.314	40.1159	75.3015	133.417	223.267	346.996	493.332	647.877
19.339	40.0689	75.2945	133.451	223.258	346.949	493.326	647.876
19.364	40.0886	75.3156	133.487	223.257	346.939	493.327	647.861
19.389	40.0786	75.2858	133.468	223.239	346.899	493.285	647.869
19.414	40.0875	75.2719	133.469	223.255	346.85	493.302	647.868
19.439	40.1199	75.3235	133.481	223.288	346.918	493.327	647.879
19.464	40.1484	75.3708	137.886	223.315	346.977	493.344	647.935
19.489	40.1083	75.2316	141.897	223.309	347.13	493.295	647.84
19.514	40.1074	75.0994	140.055	223.029	347.273	493.265	647.789
19.539	40.1008	75.1609	130.532	222.821	347.127	493.237	647.821
19.564	44.5296	79.6365	117.633	226.427	351.536	497.644	651.105
19.589	48.4852	82.6773	124.93	224.012	355.697	501.623	648.977
19.614	46.6836	74.4365	127.874	221.546	353.522	499.924	646.292
19.639	35.8435	69.634	139.42	220.812	342.503	495.882	645.285
19.664	24.4569	62.7181	139.441	222.464	331.214	479.444	646.394
19.689	32.1127	73.5625	140.851	223.099	339.264	482.655	648.475
19.714	40.3047	80.0027	154.975	221.87	347.827	485.004	647.176
19.739	46.4141	79.2058	158.06	223.265	353.461	487.65	647.474
19.764	42.1948	75.7715	147.78	223.563	349.561	499.767	648.26
19.789	46.7353	81.9777	131.109	227.826	353.75	500.343	654.466
19.814	60.8183	95.7509	117.273	232.457	367.82	514.765	710.19
19.839	64.77	88.852	103.637	224.896	369.879	518.555	763.051
19.864	45.7703	73.8772	90.9111	205.143	365.189	515.313	710.926
19.889	32.257	64.1913	79.0643	181.954	354.431	510.583	635.87
19.914	26.8567	55.8828	68.6373	159.314	323.296	505.421	559.298
19.939	20.8589	48.0711	59.1165	137.228	286.945	514.388	483.869
19.964	18.2937	41.8772	50.5203	117.674	251.744	468.835	410.977
19.989	15.6039	35.9891	43.5258	99.1256	217.606	412.383	338.952
20.014	13.8645	31.2275	37.7291	83.0266	185.897	360.884	279.589
20.039	11.923	26.3683	32.8173	70.5182	156.844	311.617	228.664
20.064	10.4162	23.1179	28.8113	60.0954	132.213	264.664	187.93
20.089	9.22886	20.2584	26.0266	52.2482	110.653	221.857	155.4
20.114	8.43745	17.4321	23.7351	45.7971	93.6643	184.44	130
20.139	7.70115	15.5732	21.6157	40.8198	80.1389	153.899	110.385
20.164	6.61915	13.7346	20.2919	37.1179	69.8064	128.999	95.6804
20.189	6.14038	12.8682	19.3309	34.5046	61.4265	109.613	84.6055
20.214	5.6328	11.7519	18.3987	32.2825	55.6965	93.9643	76.228
20.239	5.32278	11.1187	18.0232	30.8592	51.0308	81.8218	69.6109
20.264	4.98483	10.5993	17.5915	29.5132	47.3359	72.8669	64.812
20.289	4.73053	10.24	17.2783	28.5162	44.8157	66.263	61.3414
20.314	4.57008	9.96314	16.9742	27.8584	42.6204	61.2205	58.5093
20.339	4.45555	9.69676	16.6531	27.4419	41.0044	57.2034	56.3608
20.364	4.35541	9.47724	16.3869	27.0532	40.1049	54.3649	54.8122
20.389	4.28804	9.32417	16.2251	26.6083	39.0756	52.0766	53.3916
20.414	4.2471	9.24319	16.2027	26.2762	38.2893	50.5777	52.3245
20.439	4.19383	9.17332	16.1385	26.0063	37.9038	49.2324	51.6396
20.464	4.15546	9.09809	16.0569	25.8476	37.4379	47.9753	50.9811
20.489	4.16989	9.03317	16.0026	25.7763	37.1462	47.1069	50.4126
20.514	4.15755	8.99275	15.9182	25.6378	36.8602	46.5875	49.9129
20.539	4.15067	8.95121	15.8833	25.5801	36.5804	46.2193	49.5559
20.564	4.13794	8.9021	15.8265	25.4946	36.3091	45.8249	49.1602
20.589	4.12516	8.86808	15.8062	25.4135	36.0639	45.4137	48.8088
20.614	4.1201	8.83641	15.7972	25.3308	35.811	45.0815	48.4753
20.639	4.12376	8.82078	15.7676	25.2639	35.728	44.7458	48.1777
20.664	4.0909	8.80501	15.74	25.1888	35.5809	44.5269	47.8634
20.689	4.11035	8.81299	15.706	25.0989	35.4719	44.3501	47.6104
20.714	4.11657	8.80017	15.6584	25.0248	35.3741	44.1656	47.4227
20.739	4.10746	8.78251	15.6277	24.9366	35.2183	43.9478	47.1905
20.764	4.09764	8.74388	15.5967	24.8513	35.0901	43.7685	46.9529
20.789	4.08836	8.73216	15.5483	24.7785	34.9792	43.5984	46.772
20.814	4.08568	8.72142	15.5161	24.7278	34.8874	43.4473	46.5893
20.839	4.06938	8.68266	15.4972	24.6582	34.7903	43.2552	46.3907
20.864	4.05735	8.67552	15.4772	24.5906	34.6792	43.0915	46.2322
20.889	4.05023	8.66449	15.4448	24.5197	34.5798	42.9567	46.0725
20.914	4.03684	8.62985	15.4264	24.4585	34.4804	42.8144	45.8991
20.939	4.02841	8.6124	15.3802	24.3875	34.3783	42.6751	45.7306
20.964	4.02728	8.61126	15.3507	24.3483	34.2795	42.5676	45.5712
20.989	4.01703	8.59223	15.3289	24.2766	34.1911	42.4352	45.4016
21.014	4.01601	8.58876	15.2906	24.2357	34.0949	42.3173	45.2816
21.039	4.01812	8.57281	15.2476	24.1771	33.9937	42.1883	45.1331
21.064	4.01871	8.55314	15.2083	24.0978	33.9089	42.07	44.9721
21.089	4.02637	8.54492	15.1773	24.0591	33.8193	41.9358	44.8318
21.114	3.98979	8.5125	15.1371	23.9908	33.7244	41.7986	44.6736
21.139	3.97901	8.51222	15.1067	23.9253	33.6289	41.6738	44.5327
21.164	3.98055	8.50252	15.0784	23.8709	33.5308	41.5474	44.3934
21.189	3.98592	8.48324	15.0389	23.8287	33.4491	41.4471	44.2811
21.214	3.98008	8.45469	15.0193	23.7591	33.3622	41.3165	44.1217
21.239	3.96604	8.43992	14.9661	23.6963	33.2788	41.1941	43.9905
21.264	3.97683	8.42995	14.9393	23.6575	33.1968	41.075	43.8587
21.289	3.96782	8.4124	14.9151	23.5887	33.1224	40.9583	43.7239
21.314	3.96948	8.40503	14.8897	23.5503	33.042	40.8477	43.603
21.339	3.95753	8.38062	14.8503	23.5054	32.948	40.7461	43.4585
21.364	3.94641	8.35266	14.8296	23.4481	32.8588	40.6195	43.3302
21.389	3.94558	8.35183	14.812	23.3985	32.7779	40.5252	43.2102
21.414	3.94048	8.33501	14.7844	23.3504	32.6819	40.4087	43.084
21.439	3.9314	8.3374	14.7479	23.2993	32.623	40.2981	42.9639
21.464	3.94214	8.33398	14.7293	23.2505	32.5525	40.2004	42.8435
21.489	3.93921	8.31519	14.6889	23.2095	32.4905	40.0908	42.7244
21.514	3.93401	8.3012	14.6577	23.1545	32.3981	39.9833	42.6078
21.539	3.92949	8.28228	14.6407	23.0984	32.3206	39.8792	42.4903
21.564	3.92508	8.27151	14.6101	23.0493	32.2608	39.7857	42.3826
21.589	3.90277	8.24628	14.5724	22.9914	32.1716	39.6726	42.2517
21.614	3.90865	8.24898	14.5398	22.9575	32.0986	39.5869	42.1491
21.639	3.90953	8.22691	14.5235	22.9015	32.0231	39.4899	42.0336
21.664	3.90133	8.2148	14.4764	22.8474	31.9504	39.3879	41.9228
21.689	3.89883	8.19473	14.47	22.7902	31.8825	39.289	41.8146
21.714	3.87918	8.1741	14.4415	22.7373	31.7993	39.1665	41.6914
21.739	3.87698	8.1719	14.4075	22.6863	31.7276	39.0774	41.5889
21.764	3.85949	8.15148	14.3799	22.6385	31.6508	38.9884	41.4689
21.789	3.86967	8.1453	14.3498	22.6099	31.5899	38.9053	41.3719
21.814	3.87239	8.13704	14.328	22.5626	31.5152	38.8101	41.265
21.839	3.85965	8.10184	14.3029	22.4883	31.4326	38.7056	41.1416
21.864	3.86968	8.10308	14.278	22.4593	31.3797	38.627	41.0611
21.889	3.8605	8.08535	14.2423	22.4103	31.3112	38.529	40.9525
21.914	3.85652	8.07503	14.2205	22.3668	31.2305	38.4456	40.8514
21.939	3.84028	8.04536	14.1913	22.3195	31.1528	38.3315	40.7446
21.964	3.84565	8.06245	14.1716	22.278	31.0878	38.2543	40.6511
21.989	3.82137	8.0345	14.138	22.2315	31.023	38.1578	40.5423
22.014	3.81746	8.02425	14.1	22.19	30.9505	38.0755	40.4412
22.039	3.80801	8.00137	14.0799	22.1476	30.8825	37.9782	40.3412
22.064	3.80949	7.99504	14.0584	22.1012	30.8141	37.8996	40.2431
22.089	3.78912	7.97418	14.0294	22.0362	30.7381	37.8065	40.1312
22.114	3.79848	7.97523	14.0001	21.9982	30.6815	37.7284	40.0426
22.139	3.79714	7.95241	13.9774	21.9678	30.6116	37.6477	39.9434
22.164	3.78028	7.94508	13.9496	21.9285	30.5618	37.565	39.8526
22.189	3.77139	7.93301	13.9185	21.88	30.4828	37.4594	39.7436
22.214	3.76895	7.91519	13.9053	21.8317	30.4115	37.3668	39.6349
22.239	3.75398	7.9034	13.8795	21.7967	30.3497	37.2962	39.5506
22.264	3.74062	7.89418	13.8408	21.7521	30.2916	37.2186	39.4625
22.289	3.74905	7.88577	13.8212	21.7097	30.2298	37.1302	39.3826
22.314	3.75959	7.87214	13.8064	21.669	30.1702	37.0484	39.2904
22.339	3.76966	7.86609	13.7727	21.641	30.1115	36.9708	39.2059
22.364	3.77168	7.84419	13.7478	21.59	30.0415	36.8793	39.1047
22.389	3.77941	7.8153	13.7264	21.5299	29.9711	36.7992	39.0145
22.414	3.78515	7.82226	13.6974	21.5056	29.9072	36.7241	38.9375
22.439	3.77906	7.79737	13.6688	21.4536	29.8526	36.6292	38.8328
22.464	3.78104	7.80276	13.6607	21.4192	29.791	36.5481	38.753
22.489	3.79671	7.77327	13.6178	21.3856	29.7393	36.4669	38.66
22.514	3.79629	7.76406	13.6081	21.3371	29.6703	36.3864	38.5717
22.539	3.79499	7.74201	13.5787	21.2967	29.607	36.3043	38.4786
22.564	3.81113	7.74497	13.5585	21.2584	29.5526	36.2274	38.3922
22.589	3.8077	7.73226	13.5395	21.2181	29.4903	36.1368	38.3116
22.614	3.79851	7.72355	13.5194	21.1882	29.4433	36.0676	38.2223
22.639	3.80574	7.71395	13.4906	21.148	29.3927	35.9857	38.1495
22.664	3.78921	7.68569	13.4595	21.0968	29.3217	35.8961	38.0529
22.689	3.79973	7.68498	13.4506	21.0592	29.2597	35.8175	37.9716
22.714	3.79061	7.6827	13.4166	21.0191	29.2091	35.7474	37.8905
22.739	3.78944	7.67421	13.4079	20.9804	29.1393	35.6581	37.8109
22.764	3.79786	7.68263	13.3795	20.9363	29.0899	35.5899	37.7315
22.789	3.78801	7.67668	13.3588	20.8998	29.0429	35.5207	37.654
22.814	3.77913	7.67537	13.3281	20.868	28.9798	35.4395	37.5741
22.839	3.79069	7.67351	13.2973	20.8315	28.9235	35.3781	37.4938
22.864	3.79061	7.67293	13.2852	20.7994	28.8712	35.3077	37.4207
22.889	3.77679	7.66351	13.2501	20.7375	28.8005	35.2165	37.3295
22.914	3.77485	7.65376	13.2403	20.6972	28.7407	35.1462	37.2404
22.939	3.76921	7.65495	13.2216	20.6686	28.6894	35.0675	37.1708
22.964	3.76496	7.64069	13.1969	20.6287	28.639	34.9984	37.0899
22.989	3.75008	7.62312	13.1781	20.5799	28.5824	34.9273	37.0118
23.014	3.76865	7.63413	13.1658	20.5587	28.5416	34.857	36.9498
23.039	3.75991	7.62319	13.141	20.5097	28.4621	34.788	36.8529
23.064	3.75496	7.61043	13.1178	20.4781	28.42	34.7091	36.7784
23.089	3.73796	7.60515	13.1093	20.4506	28.3691	34.6476	36.7001
23.114	3.73812	7.59358	13.0823	20.4071	28.3184	34.5782	36.6112
23.139	3.74968	7.60417	13.0727	20.3705	28.2714	34.5168	36.5536
23.164	3.74983	7.58187	13.0487	20.3394	28.2208	34.4395	36.4725
23.189	3.74893	7.57413	13.0272	20.3112	28.1701	34.3781	36.4042
23.214	3.72828	7.5752	12.9988	20.2593	28.1211	34.3086	36.333
23.239	3.7321	7.55827	12.9708	20.2319	28.0741	34.2472	36.2555
23.264	3.74007	7.55452	12.9608	20.2	28.0233	34.1771	36.1824
23.289	3.72765	7.54112	12.9361	20.159	27.9584	34.1146	36.0987
23.314	3.71879	7.52543	12.9206	20.1189	27.9104	34.0484	36.0332
23.339	3.71035	7.50601	12.9092	20.08	27.8402	33.9704	35.9525
23.364	3.71982	7.50449	12.8719	20.0594	27.8004	33.9078	35.8705
23.389	3.70687	7.49202	12.8599	20.0262	27.7618	33.847	35.8104
23.414	3.71085	7.49601	12.8482	19.9782	27.7111	33.7697	35.7421
23.439	3.71903	7.48515	12.8403	19.948	27.6504	33.7095	35.6709
23.464	3.70121	7.47465	12.8284	19.9119	27.6028	33.6429	35.5938
23.489	3.68929	7.47444	12.818	19.8804	27.5418	33.5697	35.5206
23.514	3.68831	7.46199	12.7967	19.8492	27.5001	33.5079	35.4393
23.539	3.67814	7.44499	12.7801	19.8215	27.4413	33.4384	35.3825
23.564	3.6866	7.43343	12.7676	19.7769	27.3985	33.3751	35.3097
23.589	3.67741	7.43718	12.7598	19.7494	27.3405	33.3183	35.2438
23.614	3.67687	7.42491	12.7484	19.7176	27.2975	33.2565	35.171
23.639	3.6602	7.41581	12.738	19.6814	27.2334	33.178	35.0938
23.664	3.66022	7.40241	12.7099	19.6495	27.1917	33.1168	35.0216
23.689	3.68093	7.40359	12.6899	19.6221	27.1421	33.0594	34.9739
23.714	3.67757	7.40413	12.6698	19.5882	27.1004	32.9981	34.9014
23.739	3.66865	7.40254	12.6528	19.569	27.0498	32.9282	34.831
23.764	3.65913	7.37324	12.6291	19.5283	26.9887	32.8579	34.7502
23.789	3.66691	7.36491	12.6115	19.4897	26.9413	32.8	34.6923
23.814	3.65804	7.35311	12.5865	19.4593	26.8914	32.7266	34.6112
23.839	3.66108	7.35444	12.5775	19.4394	26.8527	32.6762	34.5615
23.864	3.64863	7.33418	12.5578	19.3906	26.7895	32.5981	34.4807
23.889	3.6403	7.32585	12.5394	19.3627	26.7428	32.5409	34.4111
23.914	3.64046	7.31429	12.5272	19.3199	26.7005	32.4876	34.3416
23.939	3.64783	7.31385	12.5024	19.299	26.652	32.4364	34.2916
23.964	3.64789	7.30243	12.4907	19.2665	26.5983	32.3671	34.2192
23.989	3.63047	7.29453	12.4713	19.2494	26.5526	32.3104	34.1637
24.014	3.62679	7.29549	12.4631	19.2066	26.5028	32.2501	34.1026
24.039	3.63057	7.29561	12.4491	19.1784	26.4638	32.1877	34.0244
24.064	3.6384	7.28488	12.4282	19.1499	26.4101	32.1269	33.9743
24.089	3.62679	7.27327	12.4086	19.1187	26.3595	32.0782	33.9022
24.114	3.63054	7.2653	12.3887	19.092	26.3132	32.0285	33.8454
24.139	3.61827	7.25304	12.3689	19.0692	26.2709	31.9584	33.7796
24.164	3.62058	7.24387	12.3523	19.0405	26.2195	31.9082	33.7126
24.189	3.61955	7.23601	12.3397	19.0129	26.1816	31.8586	33.6559
24.214	3.61726	7.22468	12.3182	18.9764	26.1312	31.7972	33.5919
24.239	3.6182	7.22563	12.3016	18.9461	26.0899	31.7369	33.5205
24.264	3.60941	7.20878	12.2779	18.91	26.0433	31.6702	33.4551
24.289	3.62046	7.2064	12.2774	18.8897	26.0035	31.6285	33.4056
24.314	3.60851	7.19444	12.2614	18.8583	25.9405	31.567	33.3409
24.339	3.59965	7.18559	12.2294	18.8221	25.8909	31.512	33.2754
24.364	3.60018	7.17366	12.2088	18.7913	25.8407	31.4591	33.2108
24.389	3.60874	7.17319	12.1919	18.7804	25.8102	31.4168	33.1615
24.414	3.60835	7.16499	12.1668	18.7526	25.7636	31.3586	33.1044
24.439	3.58784	7.14473	12.1605	18.7097	25.7094	31.2888	33.0432
24.464	3.58507	7.1317	12.1369	18.6861	25.6693	31.2259	32.9884
24.489	3.5684	7.12504	12.1192	18.6482	25.6104	31.18	32.9121
24.514	3.56843	7.11335	12.0993	18.617	25.5687	31.1155	32.8477
24.539	3.56995	7.10633	12.0712	18.5912	25.5226	31.0785	32.7919
24.564	3.55879	7.08614	12.0704	18.5605	25.4711	31.0083	32.7307
24.589	3.56968	7.08457	12.0399	18.5479	25.432	30.9693	32.681
24.614	3.56929	7.07515	12.0382	18.5209	25.3945	30.9094	32.624
24.639	3.54976	7.05464	12.008	18.4902	25.3518	30.8481	32.5627
24.664	3.55796	7.0521	11.9789	18.4698	25.3102	30.818	32.5091
24.689	3.55069	7.03408	11.9701	18.4315	25.2531	30.7582	32.4533
24.714	3.54822	7.04163	11.9384	18.4113	25.2294	30.715	32.3983
24.739	3.54512	7.02168	11.9294	18.3806	25.1704	30.6372	32.3283
24.764	3.53679	7.01335	11.9089	18.3471	25.1198	30.5878	32.2829
24.789	3.54749	7.01233	11.8909	18.3273	25.0888	30.5568	32.2291
24.814	3.52754	6.99239	11.8806	18.2968	25.0415	30.4868	32.1682
24.839	3.53022	6.9958	11.8493	18.2683	24.9902	30.4484	32.122
24.864	3.52926	6.99605	11.8497	18.24	24.9514	30.3986	32.0722
24.889	3.52003	6.98683	11.8298	18.2105	24.9031	30.3469	32.0095
24.914	3.53218	6.99507	11.8017	18.1831	24.8723	30.3	31.9638
24.939	3.51167	6.97456	11.7899	18.1523	24.8137	30.2387	31.9025
24.964	3.51694	6.97202	11.787	18.1288	24.7906	30.1961	31.8607
24.989	3.50947	6.96382	11.7586	18.1101	24.7441	30.1496	31.8107
25.014	3.50996	6.94355	11.7494	18.07	24.7014	30.0883	31.7326
25.039	3.50913	6.94272	11.7292	18.0487	24.6605	30.0582	31.6908
25.064	3.50572	6.9315	11.7067	18.0262	24.6185	30.0045	31.6371
25.089	3.5098	6.92387	11.6909	17.9908	24.5713	29.9378	31.5743
25.114	3.51624	6.92249	11.6892	17.9789	24.5399	29.8993	31.5319
25.139	3.50801	6.90254	11.6684	17.9394	24.4895	29.8383	31.4592
25.164	3.49971	6.88643	11.6528	17.9069	24.4504	29.7993	31.4201
25.189	3.49996	6.89425	11.64	17.8786	24.4025	29.7404	31.3535
25.214	3.50102	6.88188	11.6208	17.8492	24.3614	29.6888	31.3018
25.239	3.50046	6.87351	11.6099	17.8296	24.3222	29.6386	31.2517
25.264	3.50139	6.87468	11.5896	17.8022	24.2831	29.6015	31.1943
25.289	3.51038	6.87366	11.5696	17.7824	24.2438	29.5587	31.1432
25.314	3.49117	6.85445	11.5592	17.7519	24.2016	29.5004	31.0822
25.339	3.48812	6.8514	11.5519	17.721	24.1512	29.4473	31.0291
25.364	3.48726	6.84346	11.5367	17.7016	24.1201	29.3967	30.9716
25.389	3.47824	6.83566	11.5183	17.6682	24.071	29.3476	30.9216
25.414	3.47835	6.83187	11.5121	17.6461	24.0372	29.295	30.869
25.439	3.47038	6.81682	11.4892	17.6193	23.9909	29.2453	30.8239
25.464	3.46666	6.81358	11.4806	17.5965	23.9681	29.1947	30.7706
25.489	3.47848	6.8044	11.4606	17.5681	23.9209	29.1447	30.7207
25.514	3.4723	6.79651	11.4333	17.5424	23.8925	29.1085	30.6727
25.539	3.4687	6.78535	11.4298	17.5117	23.85	29.059	30.6115
25.564	3.47861	6.78525	11.4193	17.492	23.8226	29.0165	30.5736
25.589	3.47944	6.78608	11.4079	17.4694	23.7929	28.9699	30.5244
25.614	3.45918	6.76655	11.3911	17.4304	23.7504	28.9079	30.4631
25.639	3.4708	6.77476	11.3802	17.419	23.7113	28.8687	30.4212
25.664	3.46858	6.76351	11.3768	17.3883	23.6903	28.8165	30.369
25.689	3.46772	6.75557	11.3591	17.3608	23.6516	28.7778	30.331
25.714	3.45944	6.75559	11.3503	17.341	23.612	28.7187	30.281
25.739	3.45687	6.74471	11.3294	17.3082	23.5782	28.6778	30.2323
25.764	3.46812	6.75327	11.322	17.2882	23.5589	28.6434	30.1908
25.789	3.46064	6.74507	11.3017	17.2573	23.5214	28.5969	30.1416
25.814	3.46871	6.73702	11.2899	17.238	23.4904	28.5581	30.1035
25.839	3.45948	6.73609	11.279	17.2085	23.4539	28.5098	30.0525
25.864	3.45967	6.72822	11.251	17.1811	23.4238	28.4602	30.0029
25.889	3.4377	6.71675	11.2505	17.1503	23.3732	28.4177	29.9533
25.914	3.44932	6.71494	11.2391	17.13	23.3402	28.3668	29.9122
25.939	3.45015	6.71577	11.2291	17.1022	23.3105	28.3293	29.8713
25.964	3.42918	6.69554	11.2215	17.0703	23.2712	28.279	29.8042
25.989	3.42746	6.69504	11.2081	17.05	23.2312	28.2402	29.7622
26.014	3.42783	6.69541	11.1794	17.0284	23.2015	28.2098	29.7298
26.039	3.43663	6.69249	11.1878	16.9977	23.1673	28.1556	29.6886
26.064	3.4207	6.67582	11.1696	16.9588	23.1202	28.1097	29.6426
26.089	3.44007	6.67444	11.1528	16.9379	23.1005	28.079	29.6002
26.114	3.42085	6.65522	11.1298	16.8991	23.05	28.0375	29.5393
26.139	3.4371	6.66366	11.1283	16.888	23.0272	27.9959	29.5094
26.164	3.43055	6.65784	11.1004	16.8705	22.9823	27.9591	29.4618
26.189	3.42163	6.65723	11.0997	16.8503	22.9504	27.9094	29.4229
26.214	3.41011	6.63765	11.081	16.8105	22.9035	27.8598	29.3623
26.239	3.41858	6.6449	11.0685	16.7902	22.8798	27.8251	29.3405
26.264	3.40312	6.62772	11.0688	16.7635	22.833	27.7796	29.2832
26.289	3.4115	6.63538	11.0487	16.7426	22.8134	27.7489	29.2526
26.314	3.4084	6.61543	11.021	16.7038	22.7629	27.6989	29.1916
26.339	3.40687	6.6139	11.0284	16.6886	22.7313	27.6552	29.1608
26.364	3.39816	6.60593	11.0102	16.6692	22.6921	27.6172	29.1111
26.389	3.38658	6.60265	10.9869	16.6363	22.6583	27.5755	29.0694
26.414	3.39066	6.58598	10.9793	16.6216	22.6241	27.5367	29.0118
26.439	3.39002	6.58533	10.9701	16.6058	22.6002	27.497	28.9811
26.464	3.39035	6.58566	10.9506	16.5783	22.5593	27.459	28.9321
26.489	3.38658	6.57335	10.949	16.5555	22.5294	27.4056	28.8995
26.514	3.37895	6.55741	10.9289	16.5318	22.4912	27.3675	28.8418
26.539	3.39002	6.56482	10.9223	16.5206	22.4677	27.3368	28.8104
26.564	3.39034	6.55465	10.9111	16.4978	22.4326	27.299	28.7519
26.589	3.3787	6.54472	10.8986	16.4683	22.3997	27.2669	28.712
26.614	3.38718	6.54465	10.8914	16.4487	22.3718	27.2285	28.6736
26.639	3.38765	6.53682	10.871	16.4213	22.341	27.1906	28.624
26.664	3.37983	6.52559	10.8508	16.3906	22.2941	27.1489	28.5744
26.689	3.38733	6.52478	10.8402	16.3702	22.2711	27.1173	28.5397
26.714	3.37187	6.5059	10.838	16.3521	22.2327	27.0589	28.4942
26.739	3.36827	6.494	10.8199	16.329	22.2013	27.0287	28.4523
26.764	3.37082	6.49387	10.8158	16.301	22.1628	26.9902	28.4138
26.789	3.35994	6.48299	10.7958	16.2796	22.129	26.9454	28.369
26.814	3.37561	6.49085	10.7797	16.2679	22.109	26.9149	28.3385
26.839	3.36015	6.47538	10.768	16.2408	22.0713	26.8694	28.293
26.864	3.3678	6.48304	10.7599	16.2286	22.0595	26.8466	28.2623
26.889	3.35957	6.46382	10.7492	16.1882	22.0129	26.7973	28.2092
26.914	3.35127	6.46382	10.7383	16.1687	21.9824	26.759	28.1708
26.939	3.35886	6.45554	10.7234	16.1408	21.9629	26.7168	28.1325
26.964	3.35682	6.45643	10.7115	16.1378	21.9313	26.6864	28.1022
26.989	3.34686	6.44647	10.6997	16.1076	21.8901	26.6374	28.0422
27.014	3.36773	6.45538	10.684	16.0889	21.8795	26.616	28.0298
27.039	3.35233	6.43827	10.6716	16.0623	21.8233	26.5706	27.9844
27.064	3.34874	6.43468	10.6511	16.0309	21.8009	26.5287	27.93
27.089	3.34812	6.42624	10.6368	16.0112	21.7702	26.4902	27.8825
27.114	3.34858	6.41499	10.6188	15.9799	21.7434	26.4602	27.8447
27.139	3.3396	6.40601	10.6071	15.9604	21.7031	26.4211	27.8018
27.164	3.34004	6.39473	10.591	15.9414	21.6613	26.3676	27.7529
27.189	3.33924	6.39392	10.599	15.921	21.65	26.3361	27.7194
27.214	3.32832	6.38301	10.5666	15.8906	21.6086	26.2856	27.6701
27.239	3.32002	6.37397	10.55	15.8588	21.5812	26.2473	27.6318
27.264	3.32785	6.36569	10.5388	15.8401	21.5417	26.209	27.5935
27.289	3.32752	6.37366	10.5305	15.8402	21.5192	26.1864	27.5592
27.314	3.31663	6.35374	10.5194	15.8008	21.488	26.1365	27.5093
27.339	3.31613	6.35324	10.4995	15.7815	21.4519	26.1054	27.4704
27.364	3.3083	6.34541	10.4974	15.7583	21.4218	26.0676	27.4326
27.389	3.32004	6.33737	10.4727	15.7287	21.3906	26.0293	27.3904
27.414	3.30846	6.32408	10.4641	15.7184	21.3595	25.9955	27.3487
27.439	3.30929	6.32418	10.4491	15.6997	21.3291	25.969	27.3105
27.464	3.31866	6.3255	10.4321	15.6859	21.3121	25.9481	27.2818
27.489	3.31257	6.3177	10.4211	15.6502	21.273	25.9019	27.2325
27.514	3.31223	6.29733	10.4176	15.6311	21.2331	25.8711	27.2029
27.539	3.30064	6.29405	10.3996	15.62	21.211	25.8295	27.1612
27.564	3.30762	6.28491	10.3884	15.5913	21.1836	25.7981	27.1221
27.589	3.29929	6.28488	10.3794	15.5686	21.153	25.7675	27.0915
27.614	3.29601	6.2733	10.3684	15.5458	21.131	25.7259	27.0499
27.639	3.28757	6.27316	10.3685	15.5295	21.0996	25.707	27.0114
27.664	3.28877	6.26533	10.3376	15.5104	21.0722	25.6684	26.9814
27.689	3.2998	6.25293	10.3373	15.4819	21.041	25.6282	26.9431
27.714	3.29147	6.2446	10.3218	15.4585	21.0222	25.5976	26.9099
27.739	3.29944	6.2533	10.3178	15.4503	20.9996	25.5673	26.8795
27.764	3.28022	6.24238	10.302	15.4206	20.9692	25.5258	26.8303
27.789	3.29554	6.23377	10.287	15.4086	20.9489	25.5067	26.8073
27.814	3.28007	6.22734	10.2788	15.3814	20.9151	25.469	26.7618
27.839	3.28772	6.23475	10.2806	15.3695	20.8922	25.4384	26.7311
27.864	3.27976	6.22507	10.2528	15.342	20.8738	25.4082	26.7009
27.889	3.27623	6.22252	10.2517	15.3277	20.84	25.3775	26.6603
27.914	3.26632	6.22335	10.2204	15.3083	20.8203	25.3264	26.6328
27.939	3.27667	6.23297	10.2199	15.2901	20.7886	25.3094	26.6002
27.964	3.26887	6.20515	10.1985	15.2635	20.762	25.2711	26.554
27.989	3.27124	6.2041	10.1911	15.2505	20.7305	25.2395	26.5225
28.014	3.26069	6.18452	10.1828	15.2097	20.6918	25.1899	26.4729
28.039	3.26819	6.19275	10.1678	15.1984	20.6715	25.1669	26.4537
28.064	3.26022	6.19309	10.1509	15.1909	20.6413	25.1406	26.4236
28.089	3.26143	6.18525	10.1399	15.1596	20.623	25.1105	26.3857
28.114	3.26145	6.18527	10.1366	15.1518	20.5918	25.0722	26.3559
28.139	3.24986	6.17369	10.1128	15.1207	20.5607	25.0384	26.3233
28.164	3.24902	6.17358	10.1088	15.1011	20.5293	24.9993	26.292
28.189	3.24851	6.16574	10.0891	15.0893	20.5105	24.9687	26.2536
28.214	3.24596	6.15416	10.078	15.0582	20.4806	24.9349	26.2198
28.239	3.23832	6.14726	10.0688	15.0318	20.4417	24.9007	26.1739
28.264	3.24939	6.15491	10.0503	15.0277	20.4215	24.87	26.151
28.289	3.25046	6.14694	10.058	15.0002	20.403	24.8391	26.113
28.314	3.24718	6.1444	10.0422	14.9781	20.3692	24.7963	26.0799
28.339	3.23804	6.13184	10.0272	14.9656	20.3489	24.7571	26.0498
28.364	3.23124	6.11601	10.0103	14.9302	20.3018	24.719	26.0118
28.389	3.25062	6.12366	9.9985	14.9308	20.2907	24.7001	25.9811
28.414	3.24265	6.11569	9.99061	14.9123	20.2722	24.6699	25.9509
28.439	3.2401	6.11315	9.97971	14.8973	20.2377	24.6361	25.9093
28.464	3.23901	6.11206	9.96861	14.8687	20.209	24.5969	25.8818
28.489	3.23702	6.10226	9.94775	14.8501	20.1787	24.5666	25.8515
28.514	3.23987	6.10437	9.93991	14.8412	20.162	24.5421	25.8153
28.539	3.24069	6.09616	9.93958	14.8217	20.1433	24.5117	25.7856
28.564	3.23815	6.09288	9.92143	14.7906	20.1127	24.4779	25.753
28.589	3.2373	6.08374	9.92908	14.7788	20.0723	24.4387	25.7217
28.614	3.24069	6.07663	9.90135	14.76	20.0534	24.4082	25.6833
28.639	3.24866	6.0846	9.88913	14.7599	20.0426	24.3895	25.6608
28.664	3.23319	6.06913	9.86974	14.7232	20.0049	24.3518	25.6231
28.689	3.24158	6.07678	9.85861	14.7199	19.993	24.329	25.5924
28.714	3.23777	6.05687	9.86658	14.6894	19.9536	24.2908	25.551
28.739	3.22897	6.04538	9.83869	14.6772	19.9343	24.2597	25.5329
28.764	3.22643	6.0421	9.83054	14.6578	19.9005	24.2259	25.4913
28.789	3.22702	6.03366	9.83021	14.6389	19.8808	24.1992	25.4607
28.814	3.23499	6.04163	9.8083	14.6351	19.8688	24.1766	25.4381
28.839	3.21882	6.02546	9.80799	14.5994	19.8343	24.1383	25.3919
28.864	3.23093	6.02585	9.7801	14.592	19.8113	24.1181	25.3611
28.889	3.2389	6.03382	9.78072	14.5765	19.7926	24.077	25.3424
28.914	3.21968	6.0146	9.78253	14.5495	19.7629	24.0356	25.29
28.939	3.22791	6.01013	9.75096	14.546	19.7506	24.0243	25.2799
28.964	3.22004	5.99226	9.74268	14.5186	19.7015	23.9859	25.2415
28.989	3.21163	5.99288	9.73068	14.5024	19.6826	23.9592	25.2031
29.014	3.22125	6.00323	9.72114	14.4893	19.6734	23.9383	25.1822
29.039	3.2014	5.99168	9.70947	14.4707	19.6313	23.8962	25.1401
29.064	3.20093	5.97437	9.69038	14.4578	19.6113	23.8762	25.1123
29.089	3.2009	5.97507	9.68958	14.4299	19.5918	23.8379	25.0708
29.114	3.20088	5.97554	9.67822	14.4233	19.5527	23.8195	25.0537
29.139	3.20093	5.96655	9.67038	14.4109	19.5332	23.7883	25.0225
29.164	3.19038	5.95527	9.6588	14.3718	19.5031	23.7465	24.9729
29.189	3.19763	5.95447	9.64768	14.3605	19.4918	23.7274	24.9498
29.214	3.18726	5.94312	9.64033	14.3491	19.4609	23.6965	24.9111
29.239	3.19968	5.94309	9.61963	14.3413	19.4414	23.6777	24.8806
29.264	3.1964	5.9315	9.6196	14.3102	19.4103	23.6361	24.8514
29.289	3.18796	5.9321	9.5963	14.299	19.3796	23.6054	24.8298
29.314	3.18916	5.93257	9.58908	14.2797	19.3613	23.5871	24.7998
29.339	3.18848	5.91577	9.57783	14.2573	19.3418	23.5559	24.7607
29.364	3.18015	5.91574	9.56104	14.2385	19.3113	23.5293	24.7302
29.389	3.1776	5.90416	9.56174	14.2281	19.2892	23.4955	24.7003
29.414	3.18527	5.90476	9.55799	14.2085	19.2702	23.4648	24.6704
29.439	3.17744	5.90522	9.53807	14.1889	19.2519	23.4387	24.6416
29.464	3.17749	5.89624	9.52979	14.1694	19.22	23.4075	24.6104
29.489	3.17746	5.88522	9.51827	14.1584	19.1921	23.3769	24.5798
29.514	3.17713	5.89295	9.51178	14.1586	19.1813	23.3583	24.5612
29.539	3.16624	5.87132	9.49299	14.1191	19.1509	23.3161	24.519
29.564	3.17676	5.87085	9.4924	14.1069	19.1191	23.2854	24.4795
29.589	3.16866	5.87105	9.47864	14.0876	19.1005	23.2775	24.4502
29.614	3.17901	5.87237	9.45994	14.0694	19.0914	23.2488	24.44
29.639	3.17194	5.8653	9.45947	14.0506	19.0648	23.2222	24.4056
29.664	3.1716	5.85715	9.44772	14.0432	19.0332	23.1914	24.3747
29.689	3.17127	5.85681	9.43208	14.0316	19.0133	23.1688	24.3444
29.714	3.16038	5.84593	9.42041	14	18.9829	23.1384	24.3022
29.739	3.15918	5.84473	9.40916	13.98	18.9629	23.0989	24.2712
29.764	3.15085	5.82468	9.40085	13.969	18.9441	23.08	24.2536
29.789	3.15205	5.82588	9.3888	13.9616	18.914	23.05	24.2236
29.814	3.1521	5.8252	9.38135	13.9331	18.9023	23.0188	24.1924
29.839	3.15159	5.80491	9.35835	13.9101	18.8638	22.9802	24.1538
29.864	3.14108	5.80515	9.35755	13.8901	18.8398	22.9609	24.1228
29.889	3.14979	5.81312	9.34619	13.8781	18.82	22.9384	24.101
29.914	3.15015	5.80444	9.33158	13.8706	18.8008	22.9075	24.083
29.939	3.13887	5.78609	9.32752	13.8483	18.7707	22.8696	24.0412
29.964	3.13807	5.79432	9.31885	13.8488	18.7477	22.8466	24.0182
29.989	3.13843	5.79395	9.31104	13.8289	18.7285	22.8274	23.9912
30.014	3.13163	5.77812	9.28877	13.8013	18.7022	22.7893	23.9532

## Sheet: S3, P29K-CA
Time (s)	1.1E-6 M CypA	2.3E-6 M CypA	4.5E-6 M CypA	9.1E-6 M CypA	18.2E-6 M CypA	36.4E-6 M CypA	72.8E-6 M CypA
-10.01	0.00557	0.0061	0.013184	0.024658	-0.00195	0.00757	0.00532
-9.985	0.015752	0.0061	0.00537	0.027344	-0.00195	-0.00415	0.015508
-9.96	0.00708	0.013916	0.013184	0.015625	0.00586	0.00439	0.00684
-9.935	-0.000732	0.013916	0.013184	0.015625	0.00586	0.013428	0.00684
-9.91	0	0.013184	0.012451	0.015625	0.00513	0.012695	0.00684
-9.885	0.00935	0.015869	0.015137	0.015625	0.00854	0.015381	0.00715
-9.86	0.016846	0.015869	0.015137	0.022459	0.017578	0.015381	0.014648
-9.835	0.016816	0.015869	0.015137	0.011719	0.017578	0.015381	0.014619
-9.81	0.016221	0.015869	0.015137	0.011719	0.017578	0.015381	0.014023
-9.785	0.018799	0.015869	0.015137	0.023438	0.017578	0.015381	0.016602
-9.76	0.00708	0.014891	0.021971	0.023438	0.024412	0.022215	0.016602
-9.735	0.00708	0.00415	0.011231	0.023438	0.013672	0.011475	0.016602
-9.71	0.00708	0.00415	0.011231	0.023438	0.013672	0.011475	0.016602
-9.685	0.00735	0.015869	0.022949	0.022705	0.025391	0.023193	0.016875
-9.66	0.013485	0.016846	0.022949	0.025391	0.025391	0.023193	0.023006
-9.635	0.00391	0.027588	0.022949	0.025391	0.025391	0.023193	0.012695
-9.61	0.013408	0.027588	0.023682	0.025392	0.025391	0.023193	0.013164
-9.585	0.024658	0.026856	0.031982	0.033203	0.024658	0.022461	0.025391
-9.56	0.024658	0.029541	0.034668	0.033203	0.027344	0.025147	0.02832
-9.535	0.024658	0.017822	0.022949	0.033203	0.027344	0.025147	0.02832
-9.51	0.016816	0.017824	0.02295	0.032471	0.027345	0.025148	0.028291
-9.485	0.016221	0.025635	0.030762	0.024416	0.023438	0.032959	0.027695
-9.46	0.018799	0.025635	0.030762	0.046875	0.023438	0.032959	0.030273
-9.435	0.018799	0.025635	0.030762	0.035156	0.023437	0.032959	0.030273
-9.41	0.019845	0.024902	0.030029	0.035156	0.022705	0.032227	0.030587
-9.385	0.036377	0.015871	0.020998	0.034424	0.013674	0.023195	0.038086
-9.36	0.036377	0.027588	0.032715	0.033203	0.025391	0.035645	0.038086
-9.335	0.024629	0.027588	0.032715	0.033203	0.025391	0.044678	0.038057
-9.31	0.023565	0.02832	0.032715	0.033203	0.025391	0.044678	0.036992
-9.285	0.015363	0.036621	0.031982	0.033203	0.025391	0.043945	0.028791
-9.26	0.026611	0.0354	0.030762	0.044922	0.033203	0.042725	0.040039
-9.235	0.026611	0.0354	0.030762	0.044188	0.033203	0.042725	0.040039
-9.21	0.026582	0.0354	0.030762	0.035156	0.033203	0.042725	0.04001
-9.185	0.02583	0.035402	0.031496	0.035156	0.033205	0.042726	0.039258
-9.16	0.024658	0.0354	0.052246	0.035156	0.044922	0.054443	0.038086
-9.135	0.025391	0.034667	0.051512	0.035156	0.044188	0.05371	0.038086
-9.11	0.034424	0.025635	0.034668	0.042969	0.035156	0.044678	0.038086
-9.085	0.023175	0.025635	0.034668	0.042236	0.035156	0.044678	0.039289
-9.06	0.034395	0.025635	0.034668	0.025391	0.035156	0.044678	0.059541
-9.035	0.033329	0.025635	0.034668	0.037109	0.035156	0.044678	0.058475
-9.01	0.024658	0.033447	0.04248	0.037842	0.042969	0.05249	0.049805
-8.985	0.024658	0.032714	0.041747	0.046875	0.042235	0.051756	0.049805
-8.96	0.024658	0.023682	0.032715	0.046875	0.033203	0.042725	0.049805
-8.935	0.017158	0.0354	0.044434	0.046875	0.044922	0.042725	0.050117
-8.91	0.024629	0.02832	0.044434	0.053955	0.037109	0.042725	0.057588
-8.885	0.023565	0.037354	0.044434	0.044922	0.037842	0.043457	0.056524
-8.86	0.015361	0.037354	0.044434	0.044924	0.046875	0.05249	0.04832
-8.835	0.027344	0.037354	0.044434	0.056641	0.046875	0.05249	0.05957
-8.81	0.036377	0.044432	0.051512	0.056641	0.053954	0.059569	0.05957
-8.785	0.036377	0.0354	0.042481	0.056641	0.044922	0.050537	0.047852
-8.76	0.036377	0.035402	0.030764	0.056641	0.044924	0.050539	0.047852
-8.735	0.03666	0.047119	0.043213	0.055909	0.056641	0.062256	0.048135
-8.71	0.043095	0.047119	0.052246	0.058594	0.056641	0.062256	0.054569
-8.685	0.034424	0.047119	0.052246	0.058594	0.056641	0.062256	0.046631
-8.66	0.023175	0.047119	0.052246	0.058594	0.056641	0.062256	0.056134
-8.635	0.034424	0.046387	0.051514	0.058594	0.055909	0.061524	0.067383
-8.61	0.034424	0.049072	0.054199	0.066406	0.058594	0.064209	0.067383
-8.585	0.034424	0.049072	0.054199	0.054688	0.058594	0.064209	0.067383
-8.56	0.035127	0.049072	0.054199	0.053955	0.058594	0.064209	0.067354
-8.535	0.043565	0.049805	0.054199	0.044922	0.058594	0.064209	0.066758
-8.51	0.046143	0.054932	0.062012	0.044922	0.066406	0.072022	0.069336
-8.485	0.03833	0.054932	0.062012	0.056641	0.066406	0.072021	0.069336
-8.46	0.03833	0.054199	0.061279	0.056641	0.065674	0.071289	0.069336
-8.435	0.038642	0.045166	0.052246	0.057373	0.056641	0.062256	0.069648
-8.41	0.046143	0.045166	0.052246	0.066406	0.056641	0.062988	0.077148
-8.385	0.046113	0.056885	0.063965	0.074219	0.068359	0.08374	0.077119
-8.36	0.045049	0.056885	0.063965	0.074219	0.068359	0.08374	0.076055
-8.335	0.036377	0.056885	0.063965	0.073242	0.068359	0.08374	0.067383
-8.31	0.036846	0.056886	0.063966	0.0625	0.068361	0.083741	0.067851
-8.285	0.048096	0.06543	0.071777	0.0625	0.076172	0.091553	0.079834
-8.26	0.048096	0.074463	0.071777	0.074219	0.076172	0.091553	0.088867
-8.235	0.048828	0.065672	0.070799	0.074219	0.075926	0.090575	0.088867
-8.21	0.058175	0.054932	0.060791	0.066406	0.074219	0.072022	0.089181
-8.185	0.053955	0.054933	0.069826	0.066406	0.074221	0.072023	0.09668
-8.16	0.053916	0.06665	0.073731	0.066406	0.085938	0.08374	0.096641
-8.135	0.052549	0.06665	0.073731	0.066406	0.085938	0.08374	0.095274
-8.11	0.042236	0.06665	0.073731	0.073485	0.085938	0.08374	0.084961
-8.085	0.042707	0.06665	0.073731	0.064453	0.085938	0.08374	0.077619
-8.06	0.053955	0.06665	0.073731	0.064453	0.085938	0.08374	0.088867
-8.035	0.053955	0.06665	0.073731	0.076172	0.085938	0.08374	0.088867
-8.01	0.054932	0.074462	0.080809	0.076172	0.093016	0.090819	0.088867
-7.985	0.065674	0.074463	0.071777	0.076172	0.083984	0.081787	0.088867
-7.96	0.065674	0.074463	0.071777	0.076172	0.072266	0.081787	0.088867
-7.935	0.058144	0.086182	0.083496	0.076172	0.095703	0.093506	0.08915
-7.91	0.064579	0.086182	0.083496	0.083984	0.083984	0.093506	0.095585
-7.885	0.055908	0.086182	0.083496	0.083984	0.083984	0.093506	0.086914
-7.86	0.056377	0.086182	0.083496	0.083252	0.083984	0.093506	0.088115
-7.835	0.067627	0.086182	0.083496	0.085938	0.083984	0.093506	0.108398
-7.81	0.067627	0.093994	0.07959	0.085938	0.091797	0.101318	0.108398
-7.785	0.055908	0.093994	0.07959	0.085938	0.091797	0.101318	0.108398
-7.76	0.055908	0.081543	0.078858	0.085938	0.091065	0.100586	0.108398
-7.735	0.056221	0.084229	0.081543	0.085938	0.09375	0.103271	0.108711
-7.71	0.063721	0.084229	0.081543	0.085938	0.09375	0.103271	0.116211
-7.685	0.063691	0.084229	0.081543	0.097656	0.09375	0.103271	0.116182
-7.66	0.063096	0.084229	0.081543	0.097656	0.09375	0.103271	0.115586
-7.635	0.065674	0.084229	0.081543	0.097656	0.09375	0.103271	0.118164
-7.61	0.065674	0.08423	0.082277	0.097657	0.093752	0.103273	0.118164
-7.585	0.065674	0.095947	0.102295	0.105469	0.105469	0.11499	0.118164
-7.56	0.065674	0.095947	0.093994	0.093018	0.105469	0.11499	0.118164
-7.535	0.065674	0.095947	0.102295	0.083984	0.105469	0.11499	0.118164
-7.51	0.066875	0.095949	0.093263	0.083984	0.10547	0.114991	0.118633
-7.485	0.087158	0.10376	0.101074	0.083986	0.113281	0.122803	0.129883
-7.46	0.079346	0.103027	0.100342	0.095703	0.112549	0.12207	0.129883
-7.435	0.079346	0.093994	0.091309	0.095703	0.103516	0.113037	0.129883
-7.41	0.079659	0.093994	0.091309	0.095703	0.103516	0.113037	0.130196
-7.385	0.087129	0.093996	0.09131	0.095703	0.103517	0.113039	0.137666
-7.36	0.086065	0.105713	0.103027	0.095703	0.115234	0.124756	0.124883
-7.335	0.077393	0.105713	0.103027	0.095703	0.115234	0.124756	0.12793
-7.31	0.077393	0.105713	0.103027	0.095703	0.115234	0.124756	0.12793
-7.285	0.077863	0.105713	0.103027	0.103516	0.115234	0.124756	0.1284
-7.26	0.077393	0.105713	0.091309	0.102783	0.115234	0.124756	0.12793
-7.235	0.077393	0.0979	0.091309	0.093752	0.115234	0.124756	0.12793
-7.21	0.077393	0.0979	0.091309	0.105469	0.115234	0.124756	0.12793
-7.185	0.077393	0.105713	0.099121	0.105469	0.123047	0.132568	0.12793
-7.16	0.077393	0.10498	0.098389	0.105469	0.122314	0.131836	0.12793
-7.135	0.077393	0.095949	0.089357	0.105469	0.113283	0.122805	0.12793
-7.11	0.077705	0.107666	0.101074	0.10547	0.125	0.134521	0.128242
-7.085	0.085176	0.107666	0.101074	0.113281	0.125	0.134521	0.135713
-7.06	0.084112	0.107666	0.101074	0.113281	0.125	0.134521	0.134649
-7.035	0.07591	0.107666	0.101074	0.113281	0.125	0.134521	0.126447
-7.01	0.087158	0.107667	0.101075	0.111816	0.125001	0.134523	0.137695
-6.985	0.087158	0.115479	0.109619	0.105469	0.132813	0.142334	0.137695
-6.96	0.07544	0.115479	0.11792	0.105469	0.132813	0.142334	0.137695
-6.935	0.07544	0.116211	0.108887	0.105469	0.132812	0.142334	0.137695
-6.91	0.075753	0.112061	0.108154	0.105469	0.13208	0.141602	0.138009
-6.885	0.083252	0.105713	0.11084	0.105469	0.134766	0.144287	0.144775
-6.86	0.083252	0.105713	0.11084	0.117188	0.134766	0.144287	0.135742
-6.835	0.083223	0.105713	0.11084	0.117188	0.134766	0.144287	0.135713
-6.81	0.083359	0.105713	0.11084	0.117188	0.134766	0.144287	0.135117
-6.785	0.094971	0.105713	0.11084	0.117188	0.134766	0.144287	0.137695
-6.76	0.087158	0.117432	0.114746	0.125	0.146484	0.156006	0.137695
-6.735	0.087158	0.117432	0.114746	0.124266	0.146484	0.156006	0.137695
-6.71	0.087158	0.117432	0.114746	0.115234	0.145752	0.156006	0.137695
-6.685	0.087627	0.117433	0.114747	0.115234	0.13672	0.156007	0.138164
-6.66	0.098877	0.125244	0.122559	0.115234	0.144531	0.163818	0.149414
-6.635	0.098877	0.12451	0.121825	0.107422	0.143797	0.163085	0.149414
-6.61	0.098877	0.115479	0.112793	0.119141	0.134766	0.154053	0.149414
-6.585	0.099191	0.115479	0.112793	0.119141	0.134766	0.154053	0.149728
-6.56	0.10666	0.115479	0.112793	0.119141	0.134766	0.154053	0.157197
-6.535	0.105595	0.115479	0.112793	0.119141	0.134766	0.154053	0.156132
-6.51	0.096924	0.119385	0.124512	0.126221	0.146484	0.165771	0.147461
-6.485	0.085205	0.119385	0.124512	0.117188	0.146484	0.165771	0.147461
-6.46	0.085205	0.119385	0.124512	0.117188	0.146484	0.165771	0.147461
-6.435	0.085674	0.119386	0.124513	0.117188	0.146485	0.165773	0.147929
-6.41	0.096924	0.126465	0.131592	0.117188	0.153564	0.172852	0.15918
-6.385	0.096924	0.117432	0.122559	0.128906	0.144531	0.163818	0.15918
-6.36	0.096924	0.117432	0.122559	0.128906	0.144531	0.163818	0.15918
-6.335	0.097208	0.117432	0.122559	0.128906	0.144531	0.163818	0.159464
-6.31	0.103643	0.117433	0.12256	0.128906	0.144533	0.16382	0.165899
-6.285	0.087158	0.117432	0.134277	0.128906	0.15625	0.175537	0.157227
-6.26	0.087158	0.117432	0.134277	0.136719	0.15625	0.175537	0.157227
-6.235	0.087158	0.117432	0.134277	0.136719	0.148438	0.175537	0.157227
-6.21	0.087629	0.117432	0.134277	0.136719	0.148438	0.175537	0.157697
-6.185	0.098877	0.117433	0.12256	0.136719	0.148439	0.175538	0.168945
-6.16	0.098877	0.125244	0.130371	0.147461	0.15625	0.18335	0.168945
-6.135	0.099609	0.125244	0.130371	0.136719	0.15625	0.18335	0.168945
-6.11	0.108643	0.125244	0.130371	0.136719	0.15625	0.171631	0.168945
-6.085	0.108956	0.125244	0.130371	0.136719	0.15625	0.18335	0.169259
-6.06	0.104736	0.135985	0.141112	0.136719	0.166991	0.19409	0.176758
-6.035	0.104736	0.125244	0.130371	0.145264	0.15625	0.18335	0.176758
-6.01	0.104736	0.125244	0.130371	0.153564	0.15625	0.171631	0.176758
-5.985	0.105166	0.125244	0.130371	0.143799	0.15625	0.171631	0.177187
-5.96	0.115047	0.125244	0.122559	0.135498	0.15625	0.171631	0.187069
-5.935	0.104736	0.133057	0.130371	0.144531	0.164063	0.179443	0.176758
-5.91	0.104736	0.133057	0.130371	0.144531	0.164063	0.179443	0.176758
-5.885	0.104736	0.132325	0.129639	0.144531	0.16333	0.178711	0.176758
-5.86	0.105049	0.13501	0.132324	0.144531	0.166016	0.181396	0.17707
-5.835	0.112549	0.123291	0.132324	0.144531	0.166016	0.181396	0.18457
-5.81	0.11252	0.123291	0.132324	0.15625	0.166016	0.181396	0.184541
-5.785	0.111924	0.124023	0.132324	0.15625	0.166016	0.181396	0.183946
-5.76	0.114502	0.133057	0.132324	0.155518	0.166016	0.181396	0.186523
-5.735	0.114502	0.133058	0.132326	0.154297	0.166017	0.181398	0.186523
-5.71	0.106689	0.144775	0.144043	0.154297	0.177734	0.193115	0.186523
-5.685	0.106689	0.144775	0.144043	0.154297	0.177734	0.193115	0.186523
-5.66	0.106689	0.144043	0.143311	0.154297	0.177002	0.192383	0.186523
-5.635	0.107158	0.142822	0.14209	0.154297	0.175781	0.191162	0.186992
-5.61	0.118408	0.13501	0.14209	0.154299	0.175781	0.191162	0.198242
-5.585	0.118379	0.13501	0.14209	0.166016	0.164063	0.191162	0.198213
-5.56	0.118359	0.13501	0.14209	0.166016	0.164063	0.191162	0.197461
-5.535	0.114502	0.13501	0.14209	0.165283	0.164063	0.191162	0.196289
-5.51	0.114502	0.135012	0.142092	0.15625	0.164064	0.191164	0.196289
-5.485	0.114502	0.146729	0.153809	0.164063	0.175781	0.202881	0.196289
-5.46	0.114502	0.146729	0.153809	0.164063	0.175781	0.202881	0.196289
-5.435	0.114502	0.145995	0.141356	0.164063	0.175047	0.202147	0.196289
-5.41	0.114972	0.136963	0.132324	0.164063	0.166016	0.193115	0.196759
-5.385	0.126221	0.144775	0.140137	0.164063	0.173828	0.200928	0.208008
-5.36	0.126191	0.144775	0.140869	0.164064	0.173828	0.200928	0.19626
-5.335	0.125126	0.144775	0.149902	0.175781	0.173828	0.200928	0.195194
-5.31	0.116767	0.144775	0.14917	0.175049	0.173828	0.200928	0.186836
-5.285	0.124268	0.144775	0.140137	0.166016	0.173828	0.200928	0.194336
-5.26	0.124268	0.144777	0.140139	0.166016	0.17383	0.20093	0.194336
-5.235	0.117188	0.156494	0.152588	0.166016	0.185547	0.212646	0.194336
-5.21	0.126221	0.155762	0.160889	0.166016	0.184814	0.211914	0.194336
-5.185	0.126221	0.146729	0.151855	0.173828	0.175781	0.202881	0.194336
-5.16	0.126691	0.146729	0.151855	0.173828	0.175781	0.202881	0.194806
-5.135	0.13791	0.146729	0.151855	0.173828	0.175781	0.202881	0.206025
-5.11	0.136846	0.135743	0.151857	0.17383	0.175782	0.202882	0.204961
-5.085	0.128174	0.152588	0.159668	0.184814	0.183594	0.210693	0.196289
-5.06	0.128174	0.152588	0.159668	0.175781	0.183594	0.210693	0.196289
-5.035	0.116455	0.152588	0.159668	0.175781	0.183594	0.210693	0.196289
-5.01	0.116767	0.15259	0.15967	0.175781	0.183595	0.210695	0.196601
-4.985	0.124268	0.163573	0.170653	0.175781	0.194579	0.221678	0.204102
-4.96	0.124268	0.154541	0.161621	0.175781	0.185547	0.212646	0.204102
-4.935	0.124268	0.154541	0.161621	0.175781	0.185547	0.212646	0.204102
-4.91	0.124708	0.154541	0.161621	0.183594	0.185547	0.212646	0.204542
-4.885	0.134893	0.154541	0.161621	0.175781	0.185547	0.212646	0.214727
-4.86	0.126221	0.154541	0.161621	0.175781	0.186279	0.212646	0.206055
-4.835	0.126221	0.154541	0.161621	0.175049	0.195313	0.212646	0.206055
-4.81	0.126221	0.162354	0.169434	0.177734	0.203125	0.220459	0.206055
-4.785	0.114502	0.162354	0.168701	0.177734	0.203125	0.221436	0.206055
-4.76	0.114502	0.162353	0.159668	0.177734	0.203125	0.232178	0.206055
-4.735	0.114814	0.153809	0.158936	0.177734	0.202393	0.231446	0.207099
-4.71	0.123047	0.164307	0.161621	0.177002	0.205078	0.234131	0.223633
-4.685	0.13208	0.156494	0.161621	0.179688	0.205078	0.233154	0.223633
-4.66	0.132051	0.156494	0.161621	0.179688	0.205078	0.222412	0.223603
-4.635	0.123643	0.156494	0.161621	0.179688	0.204346	0.222412	0.223008
-4.61	0.126221	0.156496	0.161623	0.179689	0.195314	0.222414	0.217773
-4.585	0.126221	0.168213	0.17334	0.1875	0.207031	0.234131	0.217773
-4.56	0.126221	0.168213	0.17334	0.186768	0.207031	0.234131	0.217773
-4.535	0.126221	0.168213	0.17334	0.177734	0.207031	0.234131	0.217773
-4.51	0.126689	0.168214	0.173341	0.177734	0.207032	0.234132	0.218242
-4.485	0.137939	0.176025	0.181152	0.177734	0.214844	0.241943	0.229492
-4.46	0.137939	0.175293	0.18042	0.177734	0.214844	0.241211	0.229492
-4.435	0.137939	0.16626	0.171387	0.189453	0.207031	0.232178	0.229492
-4.41	0.138253	0.16626	0.171387	0.189453	0.207031	0.232178	0.229806
-4.385	0.145723	0.16626	0.171387	0.189453	0.207031	0.232178	0.237275
-4.36	0.144658	0.166262	0.171389	0.189453	0.207033	0.23218	0.236211
-4.335	0.124268	0.177979	0.183105	0.189453	0.21875	0.243896	0.227539
-4.31	0.124268	0.16626	0.183105	0.197266	0.21875	0.243896	0.227539
-4.285	0.125	0.16626	0.175293	0.196289	0.226563	0.243896	0.227539
-4.26	0.134502	0.16626	0.175293	0.185547	0.226563	0.243896	0.228008
-4.235	0.145752	0.166261	0.175294	0.185547	0.226564	0.243898	0.239258
-4.21	0.145752	0.174072	0.183105	0.185547	0.234375	0.251709	0.239258
-4.185	0.145752	0.173094	0.182127	0.197266	0.233397	0.250731	0.239258
-4.16	0.145752	0.162354	0.171387	0.197266	0.222656	0.23999	0.239258
-4.135	0.146064	0.162354	0.171387	0.197266	0.222656	0.23999	0.23957
-4.11	0.153525	0.162355	0.171389	0.197266	0.222658	0.239992	0.247031
-4.085	0.152157	0.174072	0.183105	0.197266	0.234375	0.251709	0.245663
-4.06	0.141846	0.16626	0.183105	0.197266	0.234375	0.251709	0.234619
-4.035	0.141846	0.16626	0.183105	0.205078	0.234375	0.251709	0.225586
-4.01	0.134502	0.16626	0.171387	0.205078	0.234375	0.250977	0.226787
-3.985	0.145752	0.16626	0.183105	0.204344	0.234375	0.241943	0.24707
-3.96	0.145752	0.16626	0.171387	0.195313	0.234375	0.241943	0.24707
-3.935	0.145752	0.174072	0.190918	0.207031	0.242188	0.249756	0.246338
-3.91	0.145752	0.174072	0.190918	0.207031	0.242188	0.261475	0.237305
-3.885	0.145752	0.173338	0.190184	0.207031	0.241454	0.249022	0.237305
-3.86	0.146064	0.15259	0.169435	0.206299	0.232424	0.239992	0.238349
-3.835	0.153564	0.164307	0.181152	0.197266	0.244141	0.251709	0.254883
-3.81	0.141816	0.164307	0.181152	0.185547	0.244141	0.251709	0.254854
-3.785	0.140751	0.164307	0.181152	0.197266	0.244141	0.251709	0.253788
-3.76	0.132549	0.164307	0.181152	0.208252	0.243408	0.263428	0.245586
-3.735	0.144531	0.164307	0.181152	0.199219	0.234375	0.263428	0.256836
-3.71	0.153564	0.164307	0.181152	0.1875	0.234375	0.263428	0.256836
-3.685	0.153564	0.164308	0.181154	0.1875	0.234377	0.262697	0.256836
-3.66	0.153564	0.175293	0.192139	0.1875	0.245361	0.25293	0.256836
-3.635	0.153564	0.16626	0.183105	0.195313	0.236328	0.243896	0.256836
-3.61	0.145752	0.16626	0.183105	0.194336	0.236328	0.255615	0.256836
-3.585	0.146193	0.16626	0.183105	0.183594	0.236328	0.255615	0.257277
-3.56	0.156377	0.166261	0.183107	0.183594	0.236329	0.255616	0.267461
-3.535	0.147705	0.174072	0.190918	0.183594	0.244141	0.263428	0.258789
-3.51	0.147705	0.174072	0.190918	0.183594	0.244141	0.263428	0.258789
-3.485	0.147705	0.174072	0.190918	0.195313	0.244141	0.263428	0.258789
-3.46	0.148019	0.174072	0.190918	0.195313	0.244141	0.263428	0.259103
-3.435	0.155518	0.16626	0.190918	0.195313	0.244141	0.262695	0.265869
-3.41	0.156494	0.16626	0.190918	0.195313	0.244141	0.253662	0.257568
-3.385	0.155518	0.177979	0.202637	0.214844	0.255127	0.265381	0.254883
-3.36	0.155518	0.177979	0.202637	0.203125	0.246094	0.265381	0.266602
-3.335	0.155518	0.177979	0.202637	0.203125	0.246094	0.265381	0.254883
-3.31	0.155986	0.17798	0.202638	0.203125	0.246095	0.265382	0.254619
-3.285	0.167236	0.185791	0.210449	0.214844	0.253906	0.273193	0.256836
-3.26	0.167236	0.185791	0.210449	0.214844	0.253906	0.273193	0.256836
-3.235	0.167236	0.185791	0.210449	0.214111	0.253906	0.273193	0.256836
-3.21	0.16755	0.185791	0.210449	0.204346	0.253906	0.273193	0.257149
-3.185	0.175049	0.174074	0.210451	0.196045	0.253908	0.273195	0.264648
-3.16	0.175049	0.185791	0.222168	0.205078	0.265625	0.284912	0.264648
-3.135	0.175049	0.185791	0.222168	0.212891	0.265625	0.28418	0.264648
-3.11	0.175049	0.185057	0.221434	0.212891	0.275878	0.274413	0.264648
-3.085	0.1638	0.176758	0.205322	0.212158	0.246826	0.266113	0.265119
-3.06	0.175049	0.185792	0.214357	0.203125	0.267579	0.275148	0.276367
-3.035	0.175019	0.193604	0.222168	0.203125	0.275391	0.282959	0.276338
-3.01	0.173985	0.193603	0.222168	0.214844	0.263672	0.282959	0.275303
-2.985	0.166377	0.19287	0.221434	0.214844	0.262938	0.282225	0.259883
-2.96	0.175362	0.183838	0.212402	0.214844	0.253906	0.273193	0.268868
-2.935	0.182861	0.18384	0.212404	0.214111	0.253908	0.273195	0.276367
-2.91	0.182832	0.195557	0.224121	0.205078	0.264893	0.284912	0.276338
-2.885	0.181768	0.195557	0.223389	0.212891	0.255859	0.284912	0.275274
-2.86	0.173096	0.195557	0.214355	0.212892	0.267578	0.28418	0.266602
-2.835	0.173566	0.195557	0.214355	0.224609	0.267578	0.275146	0.267072
-2.81	0.184814	0.195558	0.214357	0.224609	0.267579	0.275148	0.277588
-2.785	0.184814	0.190918	0.222168	0.224609	0.263672	0.282959	0.268555
-2.76	0.177002	0.181887	0.22217	0.212891	0.275392	0.282961	0.268555
-2.735	0.177002	0.194336	0.233887	0.212891	0.287109	0.30249	0.268555
-2.71	0.177315	0.203369	0.233887	0.212891	0.287109	0.294678	0.268868
-2.685	0.183838	0.202637	0.233887	0.225342	0.287109	0.294678	0.276367
-2.66	0.173566	0.193604	0.233887	0.234375	0.287109	0.294678	0.276837
-2.635	0.184814	0.193604	0.241699	0.233643	0.287109	0.30249	0.288086
-2.61	0.184814	0.193605	0.233156	0.232422	0.286379	0.302492	0.287354
-2.585	0.184814	0.206055	0.236572	0.232422	0.289795	0.314941	0.27832
-2.56	0.184814	0.215088	0.245605	0.232422	0.287109	0.323975	0.27832
-2.535	0.173096	0.215088	0.245605	0.232422	0.287109	0.323975	0.27832
-2.51	0.173593	0.222168	0.253418	0.244141	0.294922	0.331055	0.278818
-2.485	0.185908	0.213135	0.253418	0.244141	0.294922	0.322021	0.291133
-2.46	0.193848	0.213135	0.253418	0.244141	0.294922	0.322021	0.299072
-2.435	0.185127	0.213137	0.252687	0.243408	0.294924	0.322023	0.290351
-2.41	0.192627	0.224121	0.255371	0.234375	0.305908	0.33374	0.286133
-2.385	0.192627	0.215088	0.255371	0.242188	0.296875	0.333008	0.286133
-2.36	0.192627	0.215088	0.254639	0.235109	0.296875	0.323975	0.286133
-2.335	0.193097	0.215088	0.245605	0.244141	0.296875	0.323975	0.286603
-2.31	0.204346	0.215089	0.245607	0.243408	0.308595	0.323976	0.297852
-2.285	0.204346	0.2229	0.253418	0.234375	0.315674	0.331787	0.297852
-2.26	0.203613	0.222902	0.261964	0.242188	0.307374	0.331544	0.296875
-2.235	0.19458	0.2229	0.262207	0.241455	0.316406	0.329834	0.286133
-2.21	0.194894	0.2229	0.259277	0.232422	0.315674	0.329834	0.286446
-2.185	0.202422	0.2229	0.259277	0.233154	0.306641	0.329834	0.293975
-2.16	0.195675	0.2229	0.259277	0.253174	0.306641	0.329834	0.306759
-2.135	0.212158	0.222168	0.259277	0.244141	0.305664	0.329102	0.302979
-2.11	0.204346	0.213135	0.258545	0.244141	0.294922	0.320068	0.305664
-2.085	0.203613	0.213867	0.250244	0.244141	0.295654	0.312988	0.305664
-2.06	0.19458	0.233887	0.270264	0.243164	0.316406	0.34082	0.304932
-2.035	0.19458	0.224854	0.26123	0.240234	0.315674	0.323975	0.295898
-2.01	0.193877	0.224854	0.26123	0.240234	0.306641	0.323975	0.295928
-1.985	0.186377	0.224121	0.260498	0.239502	0.305908	0.331055	0.296728
-1.96	0.206299	0.215088	0.251465	0.243164	0.296875	0.314209	0.307617
-1.935	0.205566	0.2229	0.259277	0.264893	0.303955	0.329834	0.307617
-1.91	0.196533	0.221924	0.258545	0.255127	0.294922	0.329102	0.307617
-1.885	0.196533	0.211182	0.248779	0.246094	0.302735	0.312256	0.314697
-1.86	0.185127	0.203617	0.240726	0.246094	0.295169	0.321048	0.297431
-1.835	0.191895	0.224854	0.27417	0.25708	0.315674	0.334961	0.303711
-1.81	0.182861	0.224121	0.252686	0.255859	0.306641	0.33374	0.295898
-1.785	0.182168	0.215088	0.243652	0.255859	0.305908	0.333008	0.295205
-1.76	0.174238	0.207275	0.243652	0.248047	0.289063	0.323975	0.28874
-1.735	0.186768	0.207277	0.244386	0.248047	0.289064	0.324708	0.327148
-1.71	0.186768	0.215088	0.26123	0.248047	0.296875	0.341553	0.319336
-1.685	0.186768	0.215087	0.261229	0.255859	0.296874	0.341552	0.319336
-1.66	0.185791	0.207275	0.252686	0.263672	0.289063	0.33374	0.319336
-1.635	0.175361	0.207275	0.255371	0.262939	0.278076	0.33374	0.319648
-1.61	0.19458	0.207277	0.255372	0.253908	0.298829	0.34546	0.327148
-1.585	0.194267	0.215088	0.263184	0.266357	0.306641	0.353271	0.326835
-1.56	0.175049	0.215088	0.262451	0.274414	0.306641	0.353271	0.319336
-1.535	0.176025	0.215088	0.253418	0.263672	0.306641	0.353271	0.319336
-1.51	0.186103	0.203371	0.261232	0.262939	0.307375	0.353273	0.319648
-1.485	0.182861	0.214355	0.272949	0.265625	0.327392	0.36499	0.326416
-1.46	0.182861	0.204346	0.271973	0.272705	0.317383	0.364014	0.317383
-1.435	0.182129	0.193603	0.26123	0.264404	0.306641	0.36499	0.318115
-1.41	0.173566	0.192871	0.260498	0.264893	0.306641	0.364258	0.327619
-1.385	0.184775	0.194824	0.262451	0.255859	0.325439	0.35376	0.339561
-1.36	0.175596	0.193604	0.26123	0.275387	0.324219	0.344238	0.335508
-1.335	0.165254	0.185791	0.26123	0.256592	0.324219	0.353271	0.325898
-1.31	0.165361	0.193601	0.272214	0.253174	0.323484	0.352536	0.346025
-1.285	0.176221	0.185791	0.263916	0.254395	0.306641	0.324707	0.347851
-1.26	0.164307	0.192135	0.291012	0.236328	0.305172	0.332272	0.34668
-1.235	0.17502	0.166992	0.265869	0.257323	0.287841	0.307861	0.34665
-1.21	0.17364	0.163574	0.262451	0.263672	0.296143	0.313477	0.346004
-1.185	0.157724	0.166991	0.252684	0.269043	0.274657	0.302977	0.339121
-1.16	0.163542	0.164307	0.243652	0.276367	0.25708	0.273193	0.332487
-1.135	0.140488	0.176024	0.263182	0.274658	0.248778	0.28491	0.320664
-1.11	0.125098	0.156497	0.252933	0.276372	0.246097	0.274661	0.308203
-1.085	0.104374	0.157959	0.256836	0.279785	0.250732	0.305176	0.318973
-1.06	0.104472	0.183838	0.263916	0.324951	0.248779	0.314209	0.308086
-1.035	0.106981	0.165283	0.279297	0.310059	0.257813	0.315918	0.339159
-1.01	0.099248	0.188481	0.254887	0.283447	0.246098	0.316655	0.339238
-0.985001	0.129531	0.217044	0.291751	0.294191	0.26636	0.33301	0.348525
-0.959999	0.143037	0.216064	0.300537	0.293701	0.293213	0.364502	0.357881
-0.935001	0.114639	0.208739	0.283446	0.305908	0.27368	0.364744	0.375381
-0.91	0.128832	0.246338	0.304932	0.287354	0.235596	0.345215	0.360277
-0.885002	0.158886	0.316652	0.306886	0.305908	0.2688	0.40796	0.368115
-0.860001	0.202861	0.316652	0.29175	0.317872	0.268312	0.441408	0.37376
-0.834999	0.176092	0.317383	0.30542	0.341553	0.289063	0.414551	0.348944
-0.810001	0.197294	0.314699	0.32007	0.297852	0.277834	0.414308	0.338408
-0.785	0.259103	0.30542	0.281982	0.345703	0.277344	0.436035	0.368478
-0.760002	0.280771	0.286378	0.293214	0.302002	0.316408	0.456788	0.356211
-0.735001	0.348584	0.267819	0.300778	0.324517	0.32739	0.462888	0.356641
-0.709999	0.33464	0.195068	0.232666	0.267822	0.315918	0.41333	0.308761
-0.685001	0.323808	0.243652	0.231445	0.407227	0.350585	0.475097	0.298662
-0.66	0.338468	0.231445	0.258057	0.011475	0.429688	0.388184	0.317716
-0.635002	0.325157	0.19439	0.307671	0.632324	0.335504	0.402154	0.264366
-0.610001	0.296386	0.599467	0.788431	-0.134	0.692728	2.08775	0.256591
-0.584999	0.283798	0.634521	-0.04907	1.69678	0.745605	0.593994	-1.86586
-0.560001	0.257011	0.160326	1.34539	0.442627	0.128588	1.40032	-4.88044
-0.535	0.016969	0.292725	0.362793	-0.30566	0.516113	-0.08911	-4.19543
-0.510002	-1.55301	-0.90865	0.278114	1.57056	-0.60446	-0.35079	-2.81571
-0.485001	0.075104	1.58597	0.738072	0.374327	1.51957	1.51029	0.553619
-0.459999	1.0047	0.333496	0.05127	-0.41528	0.607666	0.974365	1.8797
-0.435001	1.82279	-0.56854	0.09748	0.256836	-0.23235	0.00373	2.51248
-0.41	1.0382	-0.50293	-3.60547	0.463379	1.29956	-5.61523	0.750842
-0.385002	-0.12779	0.4317	0.266173	0.355957	0.213194	0.491515	5.00454
-0.360001	0.318191	0.493091	2.64299	0.312259	-0.57918	4.29436	9.06062
-0.334999	3.95711	0.085693	0.35498	0.310303	0.279785	0.554932	5.80721
-0.310001	2.0711	0.497533	0.75852	0.332031	0.531469	0.822973	-2.38569
-0.285	-2.28489	0.170898	0.380859	0.482422	0.169678	0.573242	-4.43675
-0.260002	-0.95677	0.102054	0.242191	0.989014	0.326175	0.388919	-0.65428
-0.235001	0.335502	0.05957	0.192383	2.54449	0.016846	0.380615	0.21685
-0.209999	0.365682	0.121826	0.261963	2.7583	0.299561	0.380615	0.601766
-0.185001	0.173622	0.147948	0.283446	5.67578	0.299559	0.380614	0.207558
-0.16	0.110901	0.418457	0.398682	2.44678	0.425537	0.814697	0.269104
-0.135002	0.016602	0.845757	-1.57612	9.06348	1.03057	3.24175	0.429443
-0.110001	0.157471	0.313482	-5.94018	23.2282	-0.44775	-1.92407	0.915527
-0.0849991	0.164755	0.598389	0.881348	41.406	2.05933	-6.10791	3.85177
-0.0600014	1.52005	-0.24804	0.94068	61.1763	1.17701	-9.66796	6.35916
-0.0349998	7.65722	0.598389	3.98047	81.8662	15.147	9.23389	11.1223
-0.0100021	4.74539	5.25456	9.67179	103.88	40.5812	50.2109	35.6375
0.0149994	-0.02045	10.1787	17.2683	127.435	72.1821	101.86	96.2352
0.0400009	-4.46786	15.4561	26.0693	150.931	105.912	161.3	171.456
0.0649986	-4.77815	20.7875	35.871	174.591	141.902	217.169	256.72
0.0900002	-1.03147	27.28	48.3047	196.434	180.188	271.999	339.826
0.114998	3.24607	34.2253	60.7443	216.052	219.824	327.409	416.717
0.139999	7.09468	41.788	74.9454	234.462	258.193	380.168	485.996
0.165001	10.6991	50.1609	89.8115	249.305	294.806	429.107	546.572
0.189999	14.2555	57.8145	103.425	261.59	328.756	471.868	599.451
0.215	18.6802	65.1587	116.606	272.395	356.338	507.224	644.113
0.239998	23.0014	72.4844	129.332	280.576	379.904	536.625	682.602
0.264999	27.6031	78.7727	140.375	286.973	398.359	559.559	712.006
0.290001	31.7503	84.155	150.029	292.087	413.094	577.482	734.501
0.314999	35.8652	89.0751	158.028	295.78	424.677	590.332	751.01
0.34	39.8246	93.6951	165.003	298.879	433.495	599.607	763.567
0.364998	43.1158	97.5606	170.953	300.765	439.612	606.171	772.523
0.389999	46.2136	100.458	175.724	302.676	444.117	610.604	778.76
0.415001	49.2208	103.041	179.363	304.077	447.478	614.156	783.359
0.439999	51.8932	105.196	182.598	305.524	449.615	616.137	786.498
0.465	54.0389	106.755	184.721	306.199	451.229	617.584	788.852
0.489998	55.6306	108.108	186.959	306.66	452.293	618.7	790.431
0.514999	57.1062	109.228	188.66	307.066	453.363	619.863	791.781
0.540001	58.4113	110.206	189.808	307.598	454.274	620.645	792.678
0.564999	59.3176	111.438	190.718	308.111	454.874	621.115	793.33
0.59	60.1496	111.783	191.356	308.303	455.305	621.513	794.047
0.614998	60.9891	112.092	191.854	308.496	455.636	621.85	794.702
0.639999	61.7728	112.591	192.533	308.728	456.029	622.326	795.378
0.665001	62.277	112.897	192.93	308.911	456.307	622.716	795.818
0.689999	62.5088	113.198	193.29	309.081	456.57	623.021	796.26
0.715	62.7177	113.424	193.514	309.247	456.8	623.333	796.566
0.739998	63.0379	113.649	193.574	309.375	457.026	623.612	797.006
0.764999	63.268	113.779	193.695	309.469	457.208	623.864	797.333
0.790001	63.5111	113.917	193.806	309.545	457.356	624.134	797.72
0.814999	63.7308	114.03	193.936	309.66	457.506	624.352	798.093
0.84	63.8525	114.182	194.066	309.836	457.691	624.594	798.398
0.864998	63.9541	114.305	194.165	309.919	457.877	624.815	798.68
0.889999	64.0336	114.394	194.274	310.044	458.037	625.042	798.928
0.915001	64.1048	114.466	194.365	310.115	458.205	625.222	799.161
0.939999	64.2036	114.566	194.474	310.156	458.344	625.431	799.421
0.965	64.2921	114.603	194.542	310.23	458.466	625.612	799.622
0.989998	64.3742	114.666	194.621	310.286	458.617	625.792	799.868
1.015	64.4435	114.722	194.683	310.382	458.735	625.981	800.063
1.04	64.5219	114.732	194.729	310.464	458.874	626.119	800.275
1.065	64.5584	114.742	194.76	310.51	458.985	626.258	800.44
1.09	64.5904	114.772	194.802	310.528	459.094	626.359	800.637
1.115	64.6202	114.802	194.866	310.558	459.229	626.515	800.797
1.14	64.6175	114.823	194.859	310.583	459.283	626.628	800.957
1.165	64.6209	114.853	194.898	310.638	459.36	626.738	801.127
1.19	64.6506	114.87	194.91	310.679	459.43	626.846	801.28
1.215	64.6865	114.891	194.928	310.711	459.51	626.959	801.465
1.24	64.6947	114.89	194.949	310.752	459.583	627.067	801.607
1.265	64.6765	114.938	194.976	310.812	459.659	627.176	801.764
1.29	64.6774	114.959	194.987	310.851	459.73	627.284	801.867
1.315	64.6856	114.988	195.015	310.9	459.817	627.406	801.999
1.34	64.6768	115.009	195.048	310.968	459.882	627.504	802.126
1.365	64.6873	115.051	195.07	311.021	459.949	627.619	802.226
1.39	64.6752	115.059	195.11	311.039	460.011	627.737	802.327
1.415	64.6641	115.089	195.128	311.077	460.051	627.814	802.465
1.44	64.6872	115.099	195.156	311.106	460.118	627.913	802.566
1.465	64.685	115.142	195.188	311.151	460.178	628.013	802.678
1.49	64.697	115.17	195.195	311.199	460.22	628.095	802.796
1.515	64.6986	115.177	195.236	311.235	460.28	628.193	802.908
1.54	64.7038	115.208	195.257	311.276	460.338	628.292	803.015
1.565	64.7155	115.19	195.296	311.317	460.38	628.366	803.112
1.59	64.7055	115.226	195.326	311.355	460.447	628.455	803.195
1.615	64.723	115.23	195.355	311.397	460.507	628.535	803.305
1.64	64.7323	115.275	195.386	311.43	460.557	628.623	803.403
1.665	64.7333	115.278	195.405	311.458	460.617	628.705	803.484
1.69	64.7438	115.289	195.447	311.506	460.676	628.783	803.585
1.715	64.7444	115.315	195.473	311.555	460.715	628.861	803.671
1.74	64.7535	115.318	195.505	311.578	460.798	628.934	803.755
1.765	64.7542	115.315	195.504	311.636	460.838	628.992	803.874
1.79	64.7739	115.335	195.542	311.677	460.906	629.083	803.944
1.815	64.7645	115.347	195.565	311.696	460.965	629.152	804.034
1.84	64.7566	115.374	195.604	311.736	460.997	629.231	804.102
1.865	64.7645	115.385	195.633	311.767	461.063	629.292	804.165
1.89	64.7727	115.396	195.651	311.808	461.118	629.383	804.26
1.915	64.7837	115.416	195.673	311.848	461.157	629.453	804.324
1.94	64.775	115.428	195.687	311.876	461.218	629.514	804.403
1.965	64.7942	115.435	195.704	311.918	461.249	629.584	804.491
1.99	64.8008	115.438	195.733	311.964	461.309	629.652	804.564
2.015	64.7954	115.438	195.745	311.976	461.357	629.703	804.654
2.04	64.8041	115.443	195.762	312.006	461.405	629.76	804.714
2.065	64.7938	115.457	195.792	312.043	461.448	629.833	804.782
2.09	64.8052	115.465	195.81	312.075	461.503	629.899	804.863
2.115	64.8148	115.483	195.832	312.104	461.524	629.948	804.923
2.14	64.8211	115.482	195.851	312.146	461.575	630.011	805.001
2.165	64.8219	115.483	195.86	312.157	461.633	630.07	805.065
2.19	64.8502	115.494	195.893	312.194	461.676	630.131	805.149
2.215	64.8416	115.506	195.91	312.228	461.718	630.202	805.191
2.24	64.852	115.516	195.904	312.254	461.765	630.253	805.27
2.265	64.8487	115.508	195.933	312.266	461.806	630.302	805.321
2.29	64.8614	115.536	195.943	312.317	461.844	630.382	805.392
2.315	64.874	115.534	195.973	312.345	461.896	630.439	805.464
2.34	64.8617	115.545	195.972	312.366	461.923	630.474	805.52
2.365	64.8634	115.546	195.995	312.396	461.969	630.532	805.575
2.39	64.8721	115.564	196.032	312.425	462.015	630.602	805.642
2.415	64.8717	115.565	196.053	312.427	462.044	630.651	805.692
2.44	64.8741	115.577	196.053	312.475	462.086	630.694	805.741
2.465	64.8751	115.574	196.073	312.506	462.127	630.742	805.792
2.49	64.8828	115.574	196.092	312.524	462.176	630.803	805.872
2.515	64.8717	115.575	196.114	312.546	462.213	630.853	805.935
2.54	64.8818	115.593	196.133	312.583	462.253	630.91	805.984
2.565	64.8811	115.594	196.152	312.604	462.293	630.962	806.043
2.59	64.8728	115.615	196.162	312.622	462.335	631.012	806.103
2.615	64.8937	115.615	196.182	312.647	462.375	631.061	806.153
2.64	64.9033	115.623	196.213	312.665	462.415	631.121	806.212
2.665	64.9111	115.634	196.211	312.703	462.454	631.16	806.273
2.69	64.9111	115.635	196.232	312.734	462.486	631.208	806.323
2.715	64.9299	115.652	196.252	312.756	462.513	631.26	806.375
2.74	64.9316	115.664	196.261	312.785	462.552	631.32	806.44
2.765	64.9333	115.683	196.271	312.802	462.595	631.364	806.481
2.79	64.9487	115.694	196.309	312.815	462.643	631.42	806.542
2.815	64.9424	115.704	196.301	312.85	462.675	631.44	806.593
2.84	64.9534	115.707	196.311	312.853	462.714	631.5	806.644
2.865	64.9437	115.714	196.343	312.886	462.752	631.539	806.693
2.89	64.9491	115.733	196.352	312.906	462.775	631.589	806.751
2.915	64.9514	115.735	196.381	312.943	462.824	631.632	806.781
2.94	64.9612	115.733	196.38	312.954	462.838	631.671	806.831
2.965	64.9636	115.743	196.392	312.964	462.893	631.712	806.892
2.99	64.9807	115.745	196.423	312.995	462.923	631.75	806.93
3.015	64.9691	115.765	196.44	313.015	462.974	631.81	806.98
3.04	64.9541	115.771	196.452	313.051	462.995	631.848	807.013
3.065	64.9727	115.764	196.459	313.071	463.024	631.89	807.064
3.09	64.9733	115.786	196.463	313.081	463.045	631.933	807.122
3.115	64.9917	115.796	196.479	313.111	463.083	631.971	807.172
3.14	64.9918	115.802	196.508	313.122	463.125	632.02	807.21
3.165	64.9924	115.814	196.509	313.142	463.143	632.048	807.243
3.19	64.9905	115.821	196.516	313.168	463.184	632.09	807.291
3.215	65.0006	115.821	196.539	313.184	463.213	632.148	807.333
3.24	65.022	115.833	196.549	313.218	463.254	632.179	807.389
3.265	65.0081	115.831	196.59	313.209	463.284	632.227	807.42
3.29	65.0217	115.839	196.6	313.239	463.322	632.256	807.46
3.315	65.0181	115.841	196.608	313.269	463.365	632.298	807.509
3.34	65.0171	115.87	196.639	313.282	463.414	632.348	807.54
3.365	65.01	115.862	196.637	313.308	463.44	632.376	807.598
3.39	65.0189	115.871	196.66	313.322	463.469	632.416	807.628
3.415	65.0287	115.882	196.668	313.351	463.502	632.45	807.662
3.44	65.0492	115.891	196.689	313.371	463.522	632.488	807.717
3.465	65.0285	115.9	196.688	313.383	463.562	632.527	807.74
3.49	65.0269	115.901	196.719	313.413	463.59	632.568	807.779
3.515	65.0288	115.911	196.729	313.433	463.623	632.589	807.821
3.54	65.0293	115.919	196.738	313.463	463.649	632.638	807.86
3.565	65.0359	115.925	196.771	313.463	463.684	632.668	807.9
3.59	65.0413	115.934	196.781	313.492	463.723	632.691	807.94
3.615	65.0508	115.942	196.791	313.52	463.732	632.711	807.981
3.64	65.0575	115.959	196.811	313.52	463.761	632.76	808.029
3.665	65.0522	115.953	196.82	313.551	463.793	632.779	808.06
3.69	65.0516	115.965	196.842	313.579	463.824	632.811	808.089
3.715	65.0624	115.981	196.868	313.59	463.852	632.847	808.122
3.74	65.0714	115.971	196.867	313.599	463.874	632.869	808.168
3.765	65.0708	116.002	196.887	313.612	463.924	632.907	808.19
3.79	65.0533	116.011	196.907	313.64	463.95	632.938	808.223
3.815	65.0711	116.01	196.91	313.659	463.959	632.957	808.27
3.84	65.07	116.021	196.918	313.66	463.989	632.988	808.292
3.865	65.0893	116.033	196.938	313.681	464.01	633.016	808.34
3.89	65.088	116.041	196.947	313.689	464.04	633.057	808.38
3.915	65.0783	116.05	196.968	313.708	464.071	633.096	808.41
3.94	65.0974	116.051	196.969	313.72	464.093	633.127	808.427
3.965	65.0891	116.071	196.995	313.731	464.11	633.166	808.468
3.99	65.0878	116.061	196.998	313.76	464.123	633.19	808.498
4.015	65.1076	116.059	197.018	313.761	464.149	633.226	808.538
4.04	65.0983	116.07	197.027	313.801	464.171	633.257	808.568
4.065	65.1195	116.08	197.038	313.812	464.2	633.289	808.601
4.09	65.1184	116.101	197.066	313.823	464.239	633.33	808.63
4.115	65.1206	116.111	197.066	313.834	464.261	633.348	808.647
4.14	65.1304	116.132	197.088	313.853	464.303	633.389	808.679
4.165	65.1298	116.131	197.099	313.878	464.33	633.42	808.71
4.19	65.139	116.13	197.12	313.89	464.342	633.459	808.759
4.215	65.1384	116.133	197.118	313.911	464.384	633.49	808.781
4.24	65.1526	116.151	197.127	313.931	464.4	633.521	808.822
4.265	65.1599	116.161	197.138	313.94	464.42	633.546	808.841
4.29	65.1506	116.17	197.155	313.97	464.459	633.578	808.88
4.315	65.1713	116.15	197.157	313.967	464.472	633.596	808.912
4.34	65.1818	116.17	197.167	313.982	464.498	633.636	808.94
4.365	65.1796	116.168	197.167	314	464.509	633.658	808.957
4.39	65.2064	116.171	197.185	314.01	464.539	633.685	808.996
4.415	65.1874	116.181	197.207	314.028	464.54	633.705	809.01
4.44	65.2064	116.2	197.206	314.029	464.571	633.727	809.047
4.465	65.1891	116.208	197.216	314.063	464.597	633.767	809.07
4.49	65.2085	116.209	197.248	314.083	464.61	633.799	809.097
4.515	65.2193	116.209	197.245	314.091	464.632	633.826	809.126
4.54	65.229	116.2	197.247	314.122	464.653	633.827	809.158
4.565	65.2185	116.221	197.277	314.131	464.679	633.859	809.178
4.59	65.227	116.224	197.28	314.142	464.692	633.9	809.211
4.615	65.2169	116.233	197.297	314.158	464.713	633.928	809.248
4.64	65.2187	116.23	197.317	314.179	464.733	633.951	809.269
4.665	65.241	116.252	197.319	314.198	464.74	633.978	809.31
4.69	65.2407	116.253	197.35	314.219	464.762	634.008	809.332
4.715	65.24	116.26	197.348	314.228	464.781	634.037	809.348
4.74	65.2434	116.269	197.375	314.259	464.792	634.057	809.38
4.765	65.2488	116.299	197.395	314.269	464.818	634.085	809.401
4.79	65.2602	116.3	197.404	314.309	464.83	634.104	809.43
4.815	65.2592	116.308	197.409	314.319	464.839	634.126	809.452
4.84	65.2606	116.331	197.436	314.319	464.87	634.156	809.469
4.865	65.265	116.331	197.447	314.341	464.889	634.187	809.506
4.89	65.2583	116.349	197.475	314.369	464.919	634.216	809.528
4.915	65.247	116.369	197.488	314.38	464.951	634.249	809.541
4.94	65.259	116.372	197.486	314.4	464.961	634.271	809.579
4.965	65.2677	116.379	197.487	314.421	464.981	634.288	809.59
4.99	65.2712	116.39	197.506	314.438	465.012	634.327	809.629
5.015	65.2787	116.412	197.516	314.458	465.04	634.356	809.668
5.04	65.2791	116.411	197.526	314.46	465.073	634.377	809.669
5.065	65.2587	116.429	197.545	314.479	465.102	634.387	809.699
5.09	65.2704	116.421	197.549	314.51	465.119	634.418	809.73
5.115	65.2798	116.449	197.566	314.52	465.14	634.455	809.771
5.14	65.2802	116.441	197.567	314.537	465.149	634.457	809.801
5.165	65.2876	116.471	197.586	314.559	465.183	634.497	809.827
5.19	65.288	116.479	197.603	314.569	465.221	634.517	809.849
5.215	65.2982	116.489	197.614	314.58	465.238	634.545	809.887
5.24	65.2899	116.491	197.627	314.583	465.25	634.567	809.9
5.265	65.2985	116.509	197.644	314.601	465.277	634.596	809.92
5.29	65.3169	116.501	197.645	314.6	465.291	634.608	809.958
5.315	65.3181	116.509	197.658	314.628	465.298	634.615	809.987
5.34	65.3192	116.502	197.676	314.631	465.323	634.64	810.012
5.365	65.3256	116.512	197.679	314.643	465.341	634.668	810.049
5.39	65.3169	116.512	197.687	314.659	465.35	634.681	810.057
5.415	65.3182	116.519	197.699	314.67	465.389	634.709	810.079
5.44	65.3296	116.522	197.707	314.675	465.381	634.707	810.111
5.465	65.3403	116.533	197.719	314.677	465.401	634.72	810.128
5.49	65.3407	116.538	197.725	314.68	465.411	634.738	810.159
5.515	65.351	116.531	197.736	314.698	465.427	634.759	810.18
5.54	65.3384	116.519	197.747	314.701	465.441	634.773	810.201
5.565	65.3403	116.522	197.748	314.707	465.448	634.776	810.219
5.59	65.3393	116.526	197.747	314.729	465.458	634.785	810.239
5.615	65.3481	116.53	197.754	314.74	465.48	634.805	810.258
5.64	65.3471	116.527	197.765	314.74	465.489	634.817	810.278
5.665	65.3474	116.529	197.756	314.74	465.489	634.836	810.288
5.69	65.3494	116.541	197.784	314.758	465.51	634.858	810.306
5.715	65.3598	116.541	197.775	314.768	465.528	634.876	810.327
5.74	65.3588	116.531	197.784	314.762	465.531	634.875	810.34
5.765	65.3603	116.531	197.786	314.776	465.54	634.897	810.349
5.79	65.3774	116.539	197.807	314.781	465.558	634.917	810.377
5.815	65.3783	116.549	197.813	314.796	465.56	634.938	810.396
5.84	65.3767	116.55	197.828	314.797	465.568	634.948	810.402
5.865	65.3662	116.56	197.847	314.829	465.59	634.965	810.429
5.89	65.3676	116.559	197.844	314.84	465.589	634.975	810.428
5.915	65.3776	116.579	197.856	314.851	465.608	634.996	810.447
5.94	65.3693	116.577	197.844	314.858	465.618	635.005	810.448
5.965	65.3678	116.59	197.878	314.881	465.64	635.037	810.477
5.99	65.3583	116.6	197.876	314.895	465.648	635.048	810.497
6.015	65.3753	116.61	197.885	314.889	465.661	635.074	810.516
6.04	65.3674	116.62	197.896	314.908	465.679	635.087	810.52
6.065	65.3794	116.619	197.895	314.917	465.689	635.106	810.558
6.09	65.3794	116.639	197.913	314.918	465.719	635.127	810.557
6.115	65.3858	116.628	197.916	314.947	465.721	635.137	810.576
6.14	65.3787	116.637	197.936	314.949	465.747	635.156	810.59
6.165	65.3778	116.631	197.927	314.965	465.751	635.169	810.61
6.19	65.3873	116.639	197.934	314.969	465.759	635.184	810.638
6.215	65.3778	116.638	197.956	314.999	465.79	635.205	810.65
6.24	65.3991	116.638	197.955	315.01	465.798	635.206	810.677
6.265	65.3767	116.639	197.963	315.027	465.819	635.238	810.688
6.29	65.3798	116.649	197.978	315.038	465.827	635.245	810.709
6.315	65.3971	116.669	197.996	315.036	465.852	635.274	810.746
6.34	65.3786	116.669	198.005	315.062	465.878	635.286	810.75
6.365	65.3767	116.667	198.006	315.07	465.889	635.316	810.769
6.39	65.3791	116.677	198.007	315.081	465.898	635.328	810.79
6.415	65.3865	116.679	198.005	315.079	465.919	635.334	810.82
6.44	65.3911	116.699	198.025	315.081	465.938	635.355	810.838
6.465	65.3975	116.701	198.019	315.099	465.95	635.369	810.857
6.49	65.397	116.71	198.037	315.101	465.971	635.388	810.877
6.515	65.3986	116.71	198.027	315.116	465.972	635.388	810.898
6.54	65.4069	116.71	198.036	315.128	465.98	635.399	810.929
6.565	65.411	116.73	198.056	315.135	465.999	635.418	810.94
6.59	65.4264	116.729	198.064	315.118	466	635.428	810.968
6.615	65.4216	116.738	198.066	315.136	466.008	635.454	810.971
6.64	65.4208	116.748	198.085	315.137	466.029	635.465	810.993
6.665	65.4372	116.749	198.094	315.138	466.049	635.475	811.022
6.69	65.4401	116.74	198.094	315.147	466.048	635.468	811.04
6.715	65.4376	116.759	198.113	315.156	466.077	635.502	811.06
6.74	65.445	116.75	198.115	315.168	466.089	635.494	811.079
6.765	65.4486	116.757	198.145	315.177	466.107	635.528	811.097
6.79	65.4474	116.768	198.146	315.178	466.127	635.533	811.108
6.815	65.4674	116.779	198.155	315.176	466.136	635.544	811.135
6.84	65.4562	116.778	198.165	315.187	466.156	635.557	811.138
6.865	65.4665	116.788	198.175	315.199	466.167	635.576	811.168
6.89	65.4659	116.779	198.177	315.21	466.18	635.586	811.175
6.915	65.4685	116.787	198.185	315.219	466.186	635.595	811.186
6.94	65.4659	116.781	198.197	315.22	466.21	635.615	811.204
6.965	65.4666	116.788	198.188	315.23	466.228	635.614	811.216
6.99	65.4685	116.809	198.198	315.255	466.231	635.629	811.236
7.015	65.4652	116.8	198.197	315.258	466.231	635.638	811.238
7.04	65.4704	116.809	198.208	315.288	466.251	635.656	811.26
7.065	65.4678	116.812	198.208	315.288	466.272	635.667	811.278
7.09	65.4775	116.83	198.224	315.296	466.279	635.685	811.289
7.115	65.4678	116.81	198.216	315.309	466.278	635.683	811.301
7.14	65.4695	116.827	198.232	315.325	466.288	635.707	811.309
7.165	65.4591	116.819	198.225	315.339	466.306	635.724	811.329
7.19	65.4788	116.827	198.244	315.367	466.319	635.735	811.357
7.215	65.4669	116.826	198.236	315.357	466.329	635.764	811.366
7.24	65.4775	116.837	198.245	315.377	466.336	635.766	811.387
7.265	65.4668	116.848	198.266	315.388	466.348	635.794	811.406
7.29	65.4685	116.846	198.273	315.418	466.367	635.813	811.426
7.315	65.4649	116.848	198.272	315.426	466.358	635.816	811.427
7.34	65.4541	116.872	198.296	315.43	466.379	635.834	811.447
7.365	65.4571	116.87	198.285	315.438	466.379	635.826	811.46
7.39	65.4674	116.878	198.295	315.45	466.4	635.856	811.476
7.415	65.4572	116.887	198.314	315.467	466.4	635.857	811.487
7.44	65.4791	116.889	198.316	315.459	466.418	635.865	811.507
7.465	65.4679	116.899	198.317	315.469	466.43	635.886	811.518
7.49	65.4776	116.898	198.325	315.477	466.44	635.897	811.539
7.515	65.489	116.92	198.343	315.486	466.461	635.915	811.559
7.54	65.4893	116.909	198.344	315.497	466.459	635.918	811.569
7.565	65.4988	116.915	198.356	315.495	466.478	635.946	811.571
7.59	65.4877	116.908	198.344	315.526	466.487	635.944	811.591
7.615	65.4987	116.928	198.36	315.506	466.506	635.973	811.617
7.64	65.4991	116.934	198.364	315.525	466.516	635.974	811.598
7.665	65.5152	116.928	198.363	315.538	466.529	635.983	811.618
7.69	65.507	116.948	198.385	315.538	466.558	635.998	811.627
7.715	65.5157	116.929	198.385	315.527	466.561	636.004	811.646
7.74	65.5173	116.947	198.404	315.537	466.588	636.004	811.666
7.765	65.5346	116.958	198.405	315.54	466.598	636.014	811.676
7.79	65.5475	116.967	198.415	315.554	466.609	636.036	811.684
7.815	65.548	116.968	198.415	315.549	466.62	636.044	811.688
7.84	65.5567	116.977	198.435	315.56	466.636	636.055	811.707
7.865	65.5466	116.98	198.434	315.577	466.668	636.067	811.719
7.89	65.5567	116.987	198.455	315.569	466.688	636.085	811.728
7.915	65.5583	117.008	198.453	315.588	466.698	636.096	811.738
7.94	65.5667	117.006	198.475	315.588	466.699	636.105	811.746
7.965	65.5578	117.02	198.476	315.611	466.706	636.114	811.749
7.99	65.5681	117.029	198.494	315.606	466.707	636.127	811.778
8.015	65.5764	117.035	198.515	315.624	466.718	636.153	811.767
8.04	65.5788	117.03	198.523	315.627	466.708	636.144	811.777
8.065	65.5791	117.05	198.556	315.625	466.719	636.168	811.786
8.09	65.589	117.047	198.545	315.656	466.716	636.165	811.789
8.115	65.5936	117.058	198.564	315.659	466.726	636.182	811.807
8.14	65.5871	117.059	198.573	315.685	466.737	636.195	811.799
8.165	65.598	117.076	198.555	315.677	466.729	636.204	811.819
8.19	65.5968	117.086	198.573	315.685	466.755	636.225	811.818
8.215	65.6057	117.088	198.564	315.696	466.749	636.223	811.828
8.24	65.6082	117.098	198.583	315.717	466.778	636.235	811.835
8.265	65.6085	117.087	198.586	315.736	466.769	636.235	811.836
8.29	65.6168	117.106	198.613	315.737	466.774	636.248	811.855
8.315	65.6166	117.107	198.624	315.769	466.789	636.265	811.849
8.34	65.6266	117.115	198.632	315.767	466.807	636.263	811.875
8.365	65.6193	117.138	198.654	315.789	466.816	636.275	811.867
8.39	65.6367	117.128	198.665	315.806	466.828	636.277	811.879
8.415	65.6455	117.159	198.685	315.821	466.848	636.295	811.898
8.44	65.6465	117.151	198.686	315.846	466.851	636.306	811.907
8.465	65.655	117.168	198.703	315.856	466.856	636.314	811.918
8.49	65.6672	117.177	198.696	315.876	466.869	636.318	811.918
8.515	65.6769	117.178	198.696	315.884	466.889	636.327	811.938
8.54	65.6691	117.189	198.705	315.883	466.89	636.343	811.94
8.565	65.6888	117.187	198.695	315.875	466.896	636.334	811.958
8.59	65.6804	117.196	198.701	315.874	466.905	636.342	811.969
8.615	65.6879	117.205	198.702	315.895	466.919	636.355	811.979
8.64	65.6871	117.218	198.702	315.898	466.906	636.364	812.006
8.665	65.6859	117.219	198.711	315.917	466.927	636.383	812
8.69	65.6848	117.207	198.704	315.908	466.935	636.374	812.019
8.715	65.696	117.215	198.712	315.925	466.944	636.402	812.029
8.74	65.7063	117.205	198.703	315.928	466.949	636.383	812.038
8.765	65.7051	117.218	198.722	315.937	466.969	636.404	812.049
8.79	65.6964	117.208	198.704	315.946	466.969	636.387	812.059
8.815	65.712	117.208	198.715	315.936	466.986	636.407	812.065
8.84	65.6965	117.207	198.706	315.957	466.98	636.405	812.067
8.865	65.7184	117.218	198.724	315.966	466.99	636.417	812.087
8.89	65.7101	117.219	198.733	315.974	467.007	636.435	812.09
8.915	65.7138	117.218	198.737	315.955	466.998	636.424	812.108
8.94	65.7077	117.218	198.744	315.976	467.016	636.443	812.109
8.965	65.7093	117.217	198.744	315.973	467.019	636.439	812.129
8.99	65.7157	117.228	198.762	315.976	467.028	636.455	812.147
9.015	65.6976	117.226	198.772	315.994	467.025	636.454	812.148
9.04	65.6969	117.235	198.782	316.006	467.048	636.484	812.157
9.065	65.6957	117.242	198.791	316.027	467.047	636.5	812.158
9.09	65.6939	117.225	198.782	316.048	467.036	636.495	812.166
9.115	65.6745	117.235	198.8	316.046	467.044	636.523	812.154
9.14	65.6879	117.217	198.802	316.057	467.034	636.513	812.164
9.165	65.6832	117.236	198.833	316.045	467.049	636.543	812.184
9.19	65.6866	117.245	198.842	316.067	467.066	636.555	812.185
9.215	65.6942	117.238	198.847	316.067	467.059	636.553	812.194
9.24	65.6841	117.259	198.864	316.065	467.067	636.575	812.196
9.265	65.6869	117.246	198.854	316.066	467.07	636.577	812.208
9.29	65.6962	117.255	198.882	316.08	467.086	636.584	812.217
9.315	65.6866	117.269	198.881	316.085	467.078	636.604	812.209
9.34	65.695	117.269	198.874	316.087	467.086	636.606	812.226
9.365	65.6976	117.277	198.896	316.104	467.089	636.616	812.219
9.39	65.7054	117.276	198.903	316.095	467.087	636.615	812.237
9.415	65.7077	117.284	198.924	316.108	467.098	636.642	812.238
9.44	65.7063	117.289	198.924	316.116	467.096	636.636	812.247
9.465	65.7058	117.306	198.932	316.117	467.096	636.652	812.258
9.49	65.7172	117.308	198.935	316.127	467.086	636.653	812.269
9.515	65.7245	117.327	198.954	316.135	467.111	636.669	812.278
9.54	65.7172	117.326	198.963	316.148	467.127	636.685	812.279
9.565	65.7281	117.32	198.966	316.156	467.119	636.684	812.297
9.59	65.727	117.338	198.971	316.146	467.135	636.697	812.299
9.615	65.7296	117.345	198.973	316.164	467.136	636.703	812.308
9.64	65.7447	117.357	198.973	316.175	467.126	636.713	812.317
9.665	65.726	117.368	198.98	316.177	467.135	636.721	812.317
9.69	65.748	117.366	198.963	316.194	467.138	636.715	812.336
9.715	65.7461	117.367	198.976	316.184	467.155	636.734	812.344
9.74	65.7465	117.383	198.992	316.206	467.167	636.733	812.346
9.765	65.7528	117.364	198.99	316.199	467.177	636.742	812.364
9.79	65.7465	117.376	199.002	316.227	467.198	636.744	812.367
9.815	65.7465	117.388	199	316.235	467.197	636.745	812.369
9.84	65.7531	117.399	199.015	316.238	467.227	636.754	812.387
9.865	65.7484	117.397	199.004	316.268	467.22	636.746	812.388
9.89	65.7548	117.398	199.016	316.257	467.249	636.756	812.397
9.915	65.7368	117.415	199.023	316.268	467.257	636.764	812.399
9.94	65.745	117.41	199.016	316.276	467.268	636.765	812.419
9.965	65.7387	117.438	199.023	316.276	467.28	636.768	812.419
9.99	65.7472	117.42	199.004	316.285	467.278	636.765	812.43
10.015	65.754	117.437	199.013	316.285	467.298	636.776	812.448
10.04	65.7396	117.457	199.034	316.284	467.314	636.783	812.449
10.065	65.756	117.447	199.021	316.295	467.308	636.782	812.458
10.09	65.7367	117.456	199.012	316.284	467.337	636.793	812.461
10.115	65.7562	117.454	199.009	316.297	467.335	636.802	812.48
10.14	65.7654	117.466	199.013	316.286	467.346	636.813	812.489
10.165	65.7453	117.474	199.03	316.298	467.365	636.834	812.476
10.19	65.7649	117.464	199.033	316.305	467.354	636.823	812.486
10.215	65.7539	117.479	199.043	316.294	467.378	636.844	812.495
10.24	65.766	117.478	199.033	316.307	467.389	636.845	812.505
10.265	65.7843	117.485	199.053	316.314	467.388	636.856	812.514
10.29	65.7759	117.497	199.053	316.307	467.416	636.863	812.515
10.315	65.7773	117.487	199.051	316.314	467.416	636.865	812.527
10.34	65.7864	117.495	199.064	316.315	467.416	636.885	812.535
10.365	65.7862	117.509	199.082	316.315	467.436	636.895	812.537
10.39	65.8055	117.507	199.074	316.334	467.427	636.885	812.555
10.415	65.807	117.519	199.082	316.327	467.445	636.904	812.547
10.44	65.8151	117.516	199.084	316.338	467.438	636.897	812.568
10.465	65.827	117.515	199.093	316.325	467.458	636.917	812.577
10.49	65.8285	117.536	199.115	316.337	467.466	636.924	812.578
10.515	65.8356	117.519	199.104	316.344	467.468	636.934	812.596
10.54	65.8461	117.527	199.113	316.337	467.477	636.942	812.588
10.565	65.8578	117.526	199.114	316.344	467.469	636.932	812.607
10.59	65.8641	117.517	199.121	316.347	467.477	636.946	812.616
10.615	65.8581	117.535	199.141	316.368	467.496	636.965	812.617
10.64	65.8795	117.528	199.153	316.375	467.485	636.954	812.627
10.665	65.8683	117.548	199.153	316.376	467.498	636.973	812.626
10.69	65.8851	117.546	199.162	316.395	467.504	636.981	812.637
10.715	65.8954	117.554	199.165	316.395	467.507	636.975	812.654
10.74	65.8852	117.567	199.181	316.395	467.527	636.994	812.647
10.765	65.8965	117.556	199.17	316.417	467.516	636.982	812.665
10.79	65.8938	117.577	199.182	316.415	467.528	636.993	812.665
10.815	65.8971	117.584	199.19	316.428	467.536	637.003	812.675
10.84	65.9052	117.585	199.194	316.447	467.546	636.995	812.683
10.865	65.8949	117.598	199.203	316.436	467.559	637.006	812.675
10.89	65.9066	117.587	199.196	316.448	467.548	637.006	812.685
10.915	65.913	117.609	199.204	316.456	467.566	637.016	812.694
10.94	65.9067	117.625	199.224	316.466	467.565	637.035	812.697
10.965	65.9149	117.618	199.213	316.477	467.559	637.035	812.707
10.99	65.9086	117.625	199.222	316.468	467.578	637.033	812.699
11.015	65.9166	117.636	199.225	316.487	467.577	637.043	812.708
11.04	65.9286	117.638	199.223	316.487	467.579	637.036	812.717
11.065	65.9183	117.645	199.234	316.495	467.598	637.054	812.718
11.09	65.9251	117.648	199.224	316.502	467.587	637.054	812.727
11.115	65.9277	117.657	199.252	316.495	467.598	637.065	812.728
11.14	65.9261	117.676	199.251	316.505	467.616	637.083	812.728
11.165	65.9364	117.655	199.252	316.525	467.595	637.061	812.737
11.19	65.9262	117.674	199.263	316.518	467.603	637.08	812.738
11.215	65.9381	117.655	199.252	316.525	467.587	637.083	812.747
11.24	65.9451	117.677	199.262	316.529	467.607	637.095	812.755
11.265	65.9281	117.676	199.272	316.536	467.605	637.105	812.746
11.29	65.9345	117.679	199.252	316.543	467.598	637.106	812.764
11.315	65.9353	117.686	199.271	316.546	467.617	637.125	812.755
11.34	65.9281	117.688	199.262	316.565	467.627	637.124	812.767
11.365	65.9462	117.687	199.272	316.555	467.616	637.133	812.775
11.39	65.9352	117.698	199.282	316.567	467.627	637.151	812.767
11.415	65.9368	117.696	199.272	316.564	467.637	637.153	812.776
11.44	65.9355	117.703	199.281	316.577	467.644	637.164	812.776
11.465	65.9371	117.697	199.274	316.588	467.636	637.166	812.777
11.49	65.9348	117.706	199.292	316.577	467.649	637.165	812.795
11.515	65.934	117.715	199.273	316.585	467.646	637.174	812.797
11.54	65.9445	117.708	199.285	316.596	467.658	637.186	812.814
11.565	65.9477	117.727	199.292	316.605	467.656	637.197	812.806
11.59	65.955	117.708	199.292	316.594	467.649	637.197	812.816
11.615	65.9557	117.728	199.295	316.596	467.668	637.196	812.825
11.64	65.9593	117.734	199.302	316.616	467.677	637.214	812.828
11.665	65.9657	117.736	199.302	316.613	467.674	637.223	812.837
11.69	65.9594	117.734	199.291	316.616	467.666	637.221	812.849
11.715	65.9671	117.728	199.303	316.625	467.677	637.232	812.859
11.74	65.9775	117.735	199.311	316.626	467.684	637.243	812.868
11.765	65.9738	117.744	199.312	316.638	467.693	637.243	812.878
11.79	65.9742	117.737	199.323	316.636	467.694	637.245	812.877
11.815	65.975	117.746	199.332	316.637	467.708	637.265	812.879
11.84	65.9863	117.739	199.324	316.645	467.7	637.254	812.897
11.865	65.9829	117.737	199.323	316.637	467.708	637.264	812.897
11.89	65.977	117.735	199.324	316.646	467.717	637.265	812.908
11.915	65.997	117.737	199.334	316.645	467.719	637.276	812.918
11.94	65.9867	117.756	199.343	316.647	467.738	637.294	812.91
11.965	65.9973	117.744	199.336	316.665	467.727	637.286	812.929
11.99	65.9973	117.747	199.343	316.645	467.745	637.292	812.928
12.015	65.9965	117.758	199.344	316.664	467.735	637.293	812.93
12.04	66.007	117.747	199.342	316.654	467.745	637.302	812.947
12.065	65.9977	117.758	199.353	316.653	467.758	637.305	812.939
12.09	65.9954	117.746	199.342	316.674	467.758	637.307	812.948
12.115	65.998	117.756	199.361	316.669	467.756	637.313	812.958
12.14	66.0074	117.747	199.351	316.676	467.755	637.303	812.958
12.165	66.0048	117.754	199.35	316.674	467.766	637.322	812.974
12.19	66.0062	117.754	199.363	316.675	467.775	637.326	812.966
12.215	66.0154	117.746	199.354	316.686	467.775	637.326	812.975
12.24	65.9945	117.756	199.373	316.684	467.777	637.336	812.974
12.265	66.0063	117.755	199.371	316.702	467.788	637.334	812.984
12.29	66.0263	117.756	199.364	316.686	467.786	637.334	812.994
12.315	66.0153	117.754	199.382	316.705	467.806	637.353	812.986
12.34	66.013	117.767	199.381	316.704	467.796	637.354	812.995
12.365	66.0149	117.777	199.391	316.707	467.807	637.36	813.005
12.39	66.0162	117.757	199.371	316.707	467.807	637.352	813.005
12.415	66.024	117.763	199.39	316.718	467.825	637.362	813.026
12.44	66.0179	117.757	199.392	316.715	467.815	637.364	813.027
12.465	66.036	117.767	199.381	316.717	467.817	637.375	813.036
12.49	66.025	117.775	199.404	316.727	467.838	637.386	813.038
12.515	66.0266	117.769	199.406	316.716	467.848	637.385	813.047
12.54	66.0371	117.778	199.394	316.727	467.836	637.385	813.048
12.565	66.0349	117.776	199.405	316.745	467.846	637.395	813.048
12.59	66.0384	117.778	199.411	316.733	467.857	637.413	813.06
12.615	66.0371	117.767	199.395	316.742	467.849	637.397	813.069
12.64	66.0454	117.787	199.403	316.747	467.858	637.416	813.069
12.665	66.0355	117.789	199.413	316.756	467.876	637.425	813.07
12.69	66.045	117.786	199.401	316.756	467.876	637.422	813.079
12.715	66.026	117.783	199.41	316.759	467.877	637.422	813.079
12.74	66.0387	117.785	199.412	316.755	467.875	637.431	813.089
12.765	66.0478	117.798	199.413	316.757	467.887	637.444	813.098
12.79	66.0449	117.795	199.415	316.775	467.884	637.444	813.097
12.815	66.0454	117.797	199.405	316.773	467.885	637.446	813.106
12.84	66.0356	117.785	199.402	316.766	467.887	637.456	813.115
12.865	66.0559	117.796	199.404	316.785	467.896	637.446	813.126
12.89	66.0481	117.806	199.414	316.783	467.895	637.464	813.125
12.915	66.0461	117.796	199.412	316.775	467.904	637.465	813.126
12.94	66.0462	117.797	199.414	316.786	467.897	637.474	813.126
12.965	66.0445	117.795	199.412	316.794	467.918	637.472	813.136
12.99	66.0462	117.807	199.414	316.778	467.916	637.482	813.145
13.015	66.0559	117.795	199.402	316.8	467.916	637.482	813.157
13.04	66.0453	117.798	199.4	316.806	467.918	637.484	813.158
13.065	66.0552	117.816	199.402	316.788	467.928	637.494	813.176
13.09	66.0451	117.796	199.391	316.795	467.916	637.494	813.177
13.115	66.0552	117.809	199.404	316.805	467.928	637.506	813.176
13.14	66.0485	117.807	199.414	316.794	467.939	637.512	813.177
13.165	66.0458	117.805	199.402	316.804	467.938	637.502	813.186
13.19	66.0349	117.808	199.405	316.805	467.936	637.521	813.187
13.215	66.0394	117.815	199.411	316.803	467.954	637.531	813.199
13.24	66.0565	117.815	199.395	316.822	467.934	637.523	813.207
13.265	66.0355	117.805	199.402	316.815	467.953	637.532	813.208
13.29	66.0465	117.815	199.4	316.814	467.957	637.534	813.219
13.315	66.0555	117.804	199.393	316.809	467.958	637.545	813.236
13.34	66.0445	117.816	199.411	316.816	467.976	637.543	813.228
13.365	66.0462	117.817	199.401	316.805	467.966	637.552	813.237
13.39	66.0442	117.814	199.401	316.807	467.975	637.552	813.237
13.415	66.0453	117.81	199.393	316.825	467.979	637.555	813.238
13.44	66.0552	117.817	199.405	316.815	467.989	637.574	813.256
13.465	66.0449	117.809	199.401	316.817	467.986	637.574	813.265
13.49	66.0533	117.807	199.403	316.823	467.987	637.576	813.264
13.515	66.0453	117.817	199.415	316.815	467.997	637.586	813.267
13.54	66.0559	117.815	199.405	316.825	467.987	637.595	813.276
13.565	66.0552	117.817	199.403	316.813	467.997	637.584	813.276
13.59	66.0455	117.815	199.413	316.827	468.003	637.603	813.278
13.615	66.0572	117.807	199.393	316.825	467.987	637.594	813.297
13.64	66.0586	117.816	199.403	316.827	468.005	637.603	813.298
13.665	66.0563	117.813	199.391	316.837	468.005	637.611	813.298
13.69	66.0653	117.825	199.412	316.835	468.016	637.616	813.307
13.715	66.0582	117.828	199.404	316.837	468.008	637.624	813.31
13.74	66.0556	117.817	199.403	316.844	468.018	637.625	813.318
13.765	66.0564	117.819	199.4	316.836	468.016	637.614	813.319
13.79	66.0559	117.817	199.402	316.835	468.025	637.634	813.339
13.815	66.0559	117.815	199.4	316.853	468.027	637.635	813.338
13.84	66.0461	117.817	199.403	316.837	468.038	637.654	813.339
13.865	66.0472	117.814	199.413	316.844	468.035	637.654	813.347
13.89	66.0533	117.815	199.403	316.854	468.045	637.664	813.356
13.915	66.0473	117.826	199.413	316.835	468.047	637.662	813.358
13.94	66.0539	117.806	199.393	316.855	468.047	637.662	813.376
13.965	66.0533	117.816	199.412	316.845	468.045	637.672	813.375
13.99	66.0472	117.806	199.414	316.848	468.055	637.674	813.376
14.015	66.0529	117.803	199.403	316.846	468.056	637.674	813.385
14.04	66.0338	117.807	199.423	316.848	468.066	637.685	813.376
14.065	66.0454	117.817	199.412	316.846	468.059	637.695	813.385
14.09	66.0469	117.805	199.413	316.855	468.068	637.683	813.386
14.115	66.0446	117.807	199.403	316.857	468.078	637.685	813.396
14.14	66.0481	117.806	199.421	316.854	468.077	637.696	813.406
14.165	66.0461	117.816	199.414	316.854	468.085	637.704	813.407
14.19	66.0454	117.81	199.412	316.861	468.079	637.706	813.406
14.215	66.0395	117.816	199.43	316.854	468.097	637.714	813.419
14.24	66.0461	117.815	199.421	316.866	468.085	637.713	813.429
14.265	66.0462	117.817	199.411	316.872	468.094	637.706	813.428
14.29	66.0484	117.815	199.423	316.866	468.113	637.724	813.429
14.315	66.0459	117.815	199.412	316.877	468.096	637.715	813.437
14.34	66.054	117.815	199.424	316.875	468.117	637.736	813.437
14.365	66.0433	117.826	199.43	316.885	468.115	637.745	813.437
14.39	66.0529	117.827	199.424	316.895	468.128	637.747	813.446
14.415	66.0454	117.824	199.434	316.897	468.137	637.756	813.447
14.44	66.0543	117.826	199.44	316.915	468.138	637.765	813.458
14.465	66.0562	117.836	199.434	316.916	468.139	637.774	813.467
14.49	66.0676	117.835	199.441	316.905	468.146	637.793	813.476
14.515	66.057	117.836	199.442	316.926	468.147	637.793	813.476
14.54	66.0747	117.834	199.452	316.926	468.154	637.802	813.496
14.565	66.068	117.846	199.441	316.928	468.155	637.812	813.497
14.59	66.0664	117.839	199.43	316.947	468.156	637.812	813.507
14.615	66.0758	117.859	199.442	316.927	468.167	637.823	813.515
14.64	66.0774	117.839	199.434	316.945	468.159	637.815	813.524
14.665	66.0754	117.858	199.455	316.955	468.178	637.834	813.536
14.69	66.0759	117.856	199.453	316.945	468.188	637.844	813.537
14.715	66.0868	117.848	199.445	316.956	468.176	637.844	813.547
14.74	66.0758	117.858	199.455	316.966	468.186	637.853	813.55
14.765	66.0785	117.876	199.462	316.956	468.195	637.863	813.56
14.79	66.0958	117.856	199.453	316.964	468.195	637.863	813.576
14.815	66.0876	117.867	199.464	316.974	468.206	637.873	813.568
14.84	66.0863	117.877	199.462	316.966	468.216	637.883	813.578
14.865	66.1036	117.864	199.46	316.975	468.206	637.883	813.598
14.89	66.0883	117.866	199.463	316.984	468.227	637.892	813.589
14.915	66.0953	117.873	199.469	316.987	468.225	637.902	813.607
14.94	66.1033	117.865	199.461	316.984	468.225	637.902	813.615
14.965	66.0863	117.875	199.47	316.994	468.237	637.915	813.605
14.99	66.0934	117.877	199.472	316.996	468.247	637.933	813.626
15.015	66.1017	117.887	199.471	316.994	468.249	637.933	813.635
15.04	66.0827	117.876	199.474	317.005	468.246	637.934	813.626
15.065	66.0973	117.886	199.484	317.003	468.256	637.952	813.638
15.09	66.1067	117.876	199.482	316.997	468.266	637.946	813.655
15.115	66.1047	117.894	199.484	317.018	468.264	637.964	813.655
15.14	66.0973	117.888	199.482	317.016	468.266	637.965	813.656
15.165	66.1067	117.884	199.474	317.009	468.266	637.962	813.677
15.19	66.1051	117.878	199.473	317.015	468.275	637.963	813.687
15.215	66.1067	117.887	199.494	317.016	468.276	637.975	813.696
15.24	66.1047	117.897	199.492	317.027	468.286	637.993	813.696
15.265	66.104	117.885	199.484	317.014	468.278	637.985	813.707
15.29	66.0981	117.887	199.482	317.012	468.299	638.003	813.708
15.315	66.1071	117.885	199.485	317.023	468.297	637.996	813.72
15.34	66.1044	117.887	199.491	317.033	468.306	638.006	813.728
15.365	66.0973	117.885	199.473	317.034	468.297	638.006	813.728
15.39	66.1067	117.884	199.48	317.036	468.296	638.004	813.737
15.415	66.1051	117.896	199.478	317.026	468.314	638.013	813.738
15.44	66.1053	117.886	199.482	317.037	468.307	638.023	813.746
15.465	66.0844	117.899	199.483	317.025	468.329	638.036	813.736
15.49	66.1031	117.896	199.484	317.035	468.325	638.044	813.755
15.515	66.104	117.897	199.482	317.037	468.327	638.034	813.776
15.54	66.0945	117.905	199.492	317.026	468.334	638.052	813.777
15.565	66.1086	117.896	199.481	317.044	468.326	638.052	813.788
15.59	66.097	117.886	199.483	317.034	468.336	638.045	813.787
15.615	66.1071	117.905	199.494	317.045	468.346	638.063	813.788
15.64	66.1054	117.885	199.482	317.033	468.336	638.055	813.806
15.665	66.106	117.894	199.48	317.035	468.338	638.073	813.805
15.69	66.0953	117.888	199.482	317.035	468.348	638.075	813.806
15.715	66.1044	117.895	199.481	317.036	468.346	638.082	813.814
15.74	66.0973	117.883	199.481	317.049	468.355	638.081	813.806
15.765	66.095	117.885	199.471	317.047	468.348	638.083	813.815
15.79	66.0973	117.885	199.473	317.047	468.357	638.091	813.828
15.815	66.0957	117.887	199.465	317.05	468.348	638.094	813.847
15.84	66.104	117.89	199.477	317.056	468.367	638.107	813.846
15.865	66.0937	117.896	199.483	317.034	468.369	638.116	813.847
15.89	66.0943	117.888	199.475	317.044	468.357	638.108	813.846
15.915	66.0973	117.899	199.474	317.046	468.368	638.115	813.849
15.94	66.0961	117.896	199.484	317.043	468.374	638.124	813.859
15.965	66.1056	117.887	199.47	317.045	468.356	638.113	813.875
15.99	66.0856	117.884	199.46	317.045	468.374	638.123	813.867
16.015	66.0963	117.886	199.47	317.047	468.376	638.125	813.876
16.04	66.1072	117.882	199.462	317.045	468.372	638.125	813.884
16.065	66.0856	117.876	199.46	317.045	468.374	638.135	813.874
16.09	66.0872	117.884	199.46	317.043	468.388	638.134	813.895
16.115	66.0852	117.877	199.463	317.045	468.378	638.135	813.896
16.14	66.0845	117.875	199.464	317.043	468.396	638.153	813.895
16.165	66.0747	117.875	199.455	317.048	468.38	638.133	813.896
16.19	66.0865	117.877	199.462	317.054	468.387	638.151	813.906
16.215	66.0758	117.875	199.444	317.05	468.385	638.145	813.908
16.24	66.077	117.877	199.454	317.056	468.387	638.163	813.916
16.265	66.0778	117.877	199.444	317.057	468.396	638.165	813.908
16.29	66.0755	117.875	199.45	317.045	468.395	638.171	813.917
16.315	66.0778	117.879	199.446	317.035	468.399	638.167	813.929
16.34	66.0755	117.877	199.445	317.033	468.405	638.184	813.938
16.365	66.0856	117.878	199.441	317.035	468.405	638.172	813.939
16.39	66.0748	117.875	199.433	317.034	468.395	638.172	813.948
16.415	66.0785	117.856	199.431	317.044	468.406	638.176	813.951
16.44	66.0764	117.854	199.422	317.033	468.399	638.185	813.959
16.465	66.0761	117.856	199.428	317.028	468.406	638.183	813.959
16.49	66.0728	117.854	199.422	317.034	468.405	638.193	813.967
16.515	66.054	117.856	199.43	317.028	468.415	638.195	813.967
16.54	66.0641	117.853	199.412	317.035	468.404	638.193	813.968
16.565	66.0533	117.849	199.416	317.036	468.409	638.205	813.977
16.59	66.0436	117.856	199.423	317.024	468.415	638.203	813.978
16.615	66.0552	117.846	199.405	317.023	468.409	638.205	813.987
16.64	66.0443	117.843	199.412	317.022	468.416	638.215	813.975
16.665	66.0492	117.836	199.413	317.023	468.417	638.212	813.979
16.69	66.0552	117.826	199.393	317.014	468.405	638.204	813.996
16.715	66.0492	117.824	199.4	317.026	468.426	638.222	813.997
16.74	66.0552	117.827	199.402	317.025	468.416	638.212	814.006
16.765	66.0471	117.824	199.378	317.016	468.416	638.222	814.006
16.79	66.0355	117.819	199.382	317.018	468.417	638.217	813.998
16.815	66.0415	117.826	199.381	317.016	468.428	638.224	814.016
16.84	66.0351	117.808	199.373	317.014	468.426	638.225	814.017
16.865	66.0318	117.814	199.391	317.016	468.436	638.235	814.016
16.89	66.0277	117.815	199.373	317.008	468.426	638.236	814.02
16.915	66.0337	117.805	199.375	317.006	468.436	638.234	814.037
16.94	66.0277	117.807	199.37	317.009	468.443	638.244	814.038
16.965	66.0337	117.804	199.363	317.015	468.436	638.241	814.047
16.99	66.0259	117.796	199.363	317.015	468.437	638.237	814.047
17.015	66.0162	117.806	199.353	317.005	468.449	638.243	814.048
17.04	66.0239	117.796	199.356	317.012	468.447	638.245	814.058
17.065	66.017	117.808	199.362	317.016	468.449	638.255	814.067
17.09	66.0289	117.795	199.341	317.014	468.445	638.242	814.07
17.115	66.0266	117.785	199.339	316.993	468.447	638.253	814.067
17.14	66.0172	117.787	199.342	316.989	468.445	638.265	814.068
17.165	66.0263	117.785	199.342	316.996	468.444	638.254	814.076
17.19	66.0142	117.783	199.352	316.993	468.455	638.252	814.075
17.215	66.016	117.776	199.332	316.975	468.443	638.243	814.085
17.24	66.0149	117.776	199.324	316.977	468.438	638.247	814.094
17.265	66.025	117.778	199.322	316.974	468.446	638.253	814.095
17.29	66.0145	117.775	199.311	316.975	468.449	638.246	814.096
17.315	66.0025	117.768	199.304	316.972	468.447	638.256	814.087
17.34	66.0062	117.766	199.303	316.956	468.449	638.254	814.087
17.365	66.0044	117.767	199.313	316.963	468.447	638.263	814.096
17.39	65.9976	117.754	199.3	316.967	468.443	638.263	814.096
17.415	65.9966	117.744	199.291	316.964	468.445	638.251	814.096
17.44	65.9859	117.736	199.291	316.958	468.445	638.247	814.098
17.465	65.9872	117.748	199.292	316.965	468.447	638.254	814.109
17.49	65.9836	117.737	199.282	316.968	468.445	638.263	814.108
17.515	65.985	117.738	199.271	316.974	468.448	638.252	814.108
17.54	65.9769	117.728	199.275	316.957	468.447	638.254	814.099
17.565	65.9868	117.735	199.273	316.944	468.438	638.252	814.108
17.59	65.9758	117.725	199.264	316.954	468.447	638.256	814.108
17.615	65.9771	117.727	199.27	316.944	468.438	638.265	814.117
17.64	65.9672	117.726	199.265	316.934	468.449	638.264	814.107
17.665	65.9732	117.708	199.251	316.945	468.436	638.247	814.116
17.69	65.9672	117.714	199.242	316.927	468.447	638.253	814.126
17.715	65.9732	117.708	199.244	316.934	468.436	638.254	814.135
17.74	65.9673	117.705	199.232	316.935	468.445	638.255	814.129
17.765	65.9547	117.694	199.229	316.925	468.438	638.244	814.128
17.79	65.9563	117.696	199.223	316.936	468.436	638.243	814.137
17.815	65.9426	117.686	199.222	316.927	468.435	638.253	814.138
17.84	65.9351	117.683	199.219	316.917	468.436	638.254	814.137
17.865	65.9341	117.677	199.213	316.928	468.426	638.252	814.125
17.89	65.9281	117.685	199.221	316.926	468.436	638.261	814.126
17.915	65.9348	117.68	199.216	316.913	468.437	638.265	814.135
17.94	65.9361	117.678	199.203	316.905	468.419	638.255	814.136
17.965	65.9261	117.676	199.204	316.904	468.43	638.274	814.146
17.99	65.9361	117.679	199.194	316.893	468.428	638.268	814.147
18.015	65.927	117.675	199.194	316.895	468.416	638.264	814.149
18.04	65.9254	117.667	199.182	316.895	468.416	638.252	814.138
18.065	65.927	117.666	199.181	316.898	468.414	638.271	814.147
18.09	65.925	117.645	199.162	316.887	468.407	638.254	814.157
18.115	65.917	117.643	199.169	316.894	468.414	638.261	814.156
18.14	65.9137	117.645	199.162	316.865	468.416	638.254	814.148
18.165	65.9149	117.645	199.171	316.868	468.416	638.274	814.156
18.19	65.9049	117.638	199.164	316.875	468.405	638.254	814.136
18.215	65.9165	117.644	199.161	316.855	468.417	638.265	814.145
18.24	65.9067	117.615	199.144	316.854	468.389	638.253	814.146
18.265	65.9142	117.609	199.144	316.856	468.399	638.254	814.156
18.29	65.8988	117.617	199.142	316.854	468.406	638.265	814.137
18.315	65.9044	117.597	199.134	316.854	468.378	638.245	814.146
18.34	65.8872	117.607	199.132	316.865	468.389	638.253	814.138
18.365	65.8773	117.596	199.125	316.858	468.387	638.247	814.148
18.39	65.8876	117.597	199.124	316.857	468.385	638.264	814.156
18.415	65.8766	117.585	199.121	316.836	468.385	638.252	814.136
18.44	65.8665	117.606	199.134	316.834	468.395	638.266	814.137
18.465	65.8649	117.598	199.122	316.837	468.386	638.274	814.139
18.49	65.8662	117.595	199.103	316.835	468.375	638.263	814.156
18.515	65.863	117.578	199.091	316.825	468.367	638.256	814.144
18.54	65.8742	117.567	199.073	316.835	468.368	638.254	814.156
18.565	65.8547	117.565	199.083	316.814	468.379	638.256	814.166
18.59	65.8565	117.576	199.07	316.827	468.377	638.263	814.158
18.615	65.8462	117.565	199.073	316.823	468.387	638.264	814.149
18.64	65.8356	117.574	199.079	316.807	468.394	638.263	814.16
18.665	65.8382	117.545	199.062	316.805	468.365	638.263	814.17
18.69	65.8443	117.558	199.073	316.814	468.378	638.274	814.176
18.715	65.8375	117.566	199.085	316.804	468.398	638.284	814.177
18.74	65.8348	117.556	199.066	316.785	468.369	638.267	814.178
18.765	65.8154	117.536	199.062	316.773	468.366	638.263	814.169
18.79	65.8273	117.535	199.052	316.766	468.373	638.265	814.168
18.815	65.836	117.524	199.042	316.773	468.375	638.263	814.187
18.84	65.8271	117.535	199.041	316.775	468.367	638.263	814.169
18.865	65.8168	117.516	199.021	316.766	468.367	638.244	814.166
18.89	65.8235	117.518	199.012	316.759	468.366	638.255	814.175
18.915	65.8138	117.503	199.032	316.758	468.385	638.263	814.155
18.94	65.8244	117.496	199.04	316.766	468.386	638.251	814.156
18.965	65.8267	117.488	199.044	316.757	468.398	638.263	814.175
18.99	65.8168	117.497	199.026	316.774	468.387	638.265	814.167
19.015	65.8157	117.496	199.045	316.731	468.389	638.263	814.164
19.04	65.8142	117.507	199.062	316.704	468.378	638.274	814.165
19.065	65.8256	117.496	199.056	316.666	468.367	638.278	814.196
19.09	65.807	117.477	199.062	316.679	468.354	638.286	814.179
19.115	65.8173	117.454	199.061	316.718	468.342	638.249	814.207
19.14	65.8086	117.425	199.041	316.729	468.314	638.213	814.196
19.165	65.8059	117.394	199.004	316.755	468.3	638.182	814.197
19.19	65.7934	117.376	199.013	316.779	468.308	638.182	814.174
19.215	65.7695	117.388	199.025	316.764	468.337	638.225	814.134
19.24	65.7503	117.397	199.002	316.758	468.327	638.206	814.135
19.265	65.7172	117.437	199.021	316.775	468.346	638.217	814.109
19.29	65.7368	117.466	199.041	316.755	468.379	638.255	814.14
19.315	65.7454	117.446	199.014	316.736	468.355	638.245	814.177
19.34	65.7458	117.446	199.043	316.71	468.364	638.244	814.171
19.365	65.7603	117.444	199.057	316.603	468.364	638.254	814.178
19.39	65.7959	117.447	199.021	316.595	468.335	638.253	814.177
19.415	65.8081	117.406	198.983	316.471	468.298	638.201	814.171
19.44	65.8504	117.404	198.999	320.791	468.285	638.195	814.189
19.465	65.8744	117.306	198.86	318.533	468.166	638.219	814.203
19.49	65.8457	117.385	198.796	314.273	468.179	638.434	814.166
19.515	65.853	117.232	198.752	315.926	468.265	638.259	814.109
19.54	65.9063	120.68	202.352	312.326	471.422	641.877	814.103
19.565	65.8513	117.947	200.008	316.065	468.792	639.873	813.779
19.59	66.0164	115.29	196.262	317.214	465.784	635.656	807.122
19.615	64.9386	117.039	198.097	313.352	467.993	636.944	805.96
19.64	62.5348	118.537	203.93	317.215	474.059	638.143	813.756
19.665	65.2969	117.24	198.858	317.136	468.182	637.941	819.757
19.69	66.9549	118.12	199.493	319.895	468.854	638.144	827.986
19.715	76.9418	114.816	194.864	307.114	464.296	634.137	826.152
19.74	72.7288	117.458	198.493	294.425	467.932	636.874	814.455
19.765	59.2904	117.255	195.755	271.397	462.004	631.062	807.651
19.79	65.8348	111.182	183.663	244.912	447.041	635.431	813.539
19.815	61.7684	108.631	181.725	216.897	435.936	627.648	800.392
19.84	61.5285	106.229	175.174	188.16	414.368	602.857	791.397
19.865	43.5229	95.7729	158.22	161.164	378.111	560.821	782.961
19.89	46.5536	85.2001	140.718	136.28	336.57	506.102	766.203
19.915	55.2058	74.7583	122.744	113.381	293.089	446.44	727.177
19.94	57.9003	64.3025	105.483	94.1128	250.096	387.097	665.283
19.965	52.7096	55.1404	89.2156	77.3598	210.575	328.975	584.79
19.99	46.269	46.5821	74.982	62.7746	175.364	274.856	501.357
20.015	40.1338	38.7768	62.1601	51.5263	144.195	226.96	420.778
20.04	33.6838	32.1597	51.2684	42.0468	116.665	185.62	347.162
20.065	27.8434	26.4272	41.8786	34.4478	95.2839	151.28	283.767
20.09	23.6334	21.9276	34.2575	28.0266	77.4769	122.428	227.211
20.115	18.9932	17.8657	27.915	23.2229	62.7561	99.0722	182.708
20.14	15.6153	15.1284	23.0747	18.9824	51.281	79.1882	146.741
20.165	12.6801	12.5722	19.2217	15.8047	41.7583	63.925	117.666
20.19	10.2389	10.4771	15.9839	12.9778	33.9771	51.6536	94.3329
20.215	8.17126	8.68772	12.8193	10.6035	27.5425	41.6865	75.359
20.24	6.77601	7.38451	10.7966	9.3037	22.5688	33.6743	60.3983
20.265	5.92725	6.03124	9.15795	7.71362	18.5469	27.5364	48.4561
20.29	5.01375	5.20849	7.48657	6.68457	15.1523	22.1226	38.9784
20.315	4.11227	4.29981	6.37769	5.73218	12.6626	18.0337	30.5525
20.34	3.42156	3.87084	5.82006	5.17481	10.5708	14.7417	24.4245
20.365	3.01403	3.4851	5.06982	4.61303	8.82739	12.1252	19.3663
20.39	2.57783	3.0498	4.44848	4.05932	7.53662	9.83325	15.5595
20.415	2.27546	2.72021	3.96801	3.62109	6.49926	8.28173	12.3133
20.44	2.1337	2.50245	3.5857	3.19239	5.71216	6.84034	9.84097
20.465	1.9275	2.38671	3.25732	3.05933	4.95678	5.80639	7.52174
20.49	1.73928	2.20898	2.91186	2.91064	4.42748	4.59912	6.1299
20.515	1.63072	2.0791	2.70703	2.75317	3.97729	4.10229	4.71105
20.54	1.51338	1.95532	2.4873	2.6311	3.58862	3.52734	3.76387
20.565	1.44176	1.83179	2.33789	2.52979	3.27173	3.00098	2.80357
20.59	1.35365	1.75512	2.21948	2.45581	3.06201	2.52221	2.19057
20.615	1.28507	1.69263	2.15527	2.34375	2.92138	2.25415	1.41275
20.64	1.22747	1.62207	2.06689	2.26196	2.72119	2.0603	1.0761
20.665	1.18602	1.56299	2.00049	2.2019	2.58398	1.91235	0.817364
20.69	1.1138	1.52515	1.9668	2.13868	2.47803	1.76025	0.367218
20.715	1.06643	1.46557	1.89282	2.08936	2.33838	1.61352	0.107198
20.74	1.0266	1.43335	1.83887	2.01416	2.27417	1.53149	-0.07374
20.765	0.988174	1.39013	1.79638	1.9751	2.20288	1.44165	-0.29381
20.79	0.985547	1.32446	1.75781	1.9314	2.13135	1.34082	-0.41338
20.815	0.939958	1.29126	1.73779	1.89136	2.08105	1.26221	-0.56981
20.84	0.917471	1.24561	1.69141	1.86841	2.00635	1.18262	-0.6504
20.865	0.877833	1.2251	1.66113	1.84619	1.95557	1.1355	-0.67539
20.89	0.866191	1.19556	1.63794	1.81567	1.89307	1.09985	-0.77199
20.915	0.842188	1.18408	1.59863	1.80688	1.8667	1.0542	-0.80405
20.94	0.78959	1.14941	1.57788	1.7854	1.82983	1.02808	-0.84225
20.965	0.791602	1.14746	1.54102	1.75586	1.81665	0.983887	-0.87979
20.99	0.775772	1.12622	1.51294	1.72485	1.79883	0.964598	-0.90123
21.015	0.766153	1.11743	1.47339	1.70703	1.77392	0.914793	-0.95089
21.04	0.750615	1.08276	1.44043	1.66504	1.7273	0.884522	-0.98791
21.065	0.728974	1.04883	1.41162	1.64526	1.72656	0.856933	-1.00857
21.09	0.719092	1.04102	1.38599	1.62427	1.68848	0.818603	-1.0292
21.115	0.708965	1.03808	1.39331	1.6062	1.66015	0.805417	-1.04006
21.14	0.687295	1.00659	1.35376	1.57641	1.61817	0.756837	-1.08053
21.165	0.687559	1.02392	1.35132	1.54834	1.59448	0.750731	-1.09979
21.19	0.652558	1.00952	1.34302	1.53687	1.56568	0.718019	-1.13553
21.215	0.659083	1.00586	1.3435	1.5271	1.54858	0.708495	-1.15586
21.24	0.611855	1.00854	1.32178	1.52515	1.51806	0.677977	-1.18624
21.265	0.615615	1.00146	1.30469	1.52783	1.50952	0.65918	-1.19933
21.29	0.600137	1.00879	1.30298	1.51929	1.48096	0.64868	-1.20748
21.315	0.611911	0.989992	1.2937	1.5083	1.46069	0.617677	-1.22964
21.34	0.629278	0.996827	1.28516	1.51611	1.4292	0.587891	-1.23669
21.365	0.622285	1.00146	1.2959	1.50757	1.43018	0.586914	-1.24612
21.39	0.63002	0.999754	1.28442	1.48804	1.3999	0.569579	-1.25621
21.415	0.63123	0.99048	1.26758	1.50244	1.40088	0.541017	-1.26403
21.44	0.631944	1.00757	1.2644	1.49756	1.37646	0.536376	-1.27089
21.465	0.663057	1.00854	1.25049	1.50733	1.3667	0.507811	-1.28567
21.49	0.669073	0.990233	1.23755	1.5083	1.36792	0.495604	-1.27844
21.515	0.663369	0.971925	1.23633	1.49756	1.35083	0.468751	-1.29488
21.54	0.669775	0.999754	1.22461	1.49854	1.34814	0.456297	-1.28945
21.565	0.668074	0.990724	1.21582	1.4917	1.34204	0.428468	-1.30702
21.59	0.672803	0.971191	1.21387	1.48975	1.34033	0.417236	-1.32744
21.615	0.675088	0.979002	1.20312	1.46826	1.32837	0.397215	-1.33663
21.64	0.682227	0.978272	1.18457	1.46704	1.32935	0.375	-1.34658
21.665	0.690283	0.969482	1.1936	1.46704	1.32983	0.367432	-1.35
21.69	0.691572	0.970459	1.17749	1.47876	1.3313	0.350342	-1.36653
21.715	0.670508	0.950439	1.18848	1.46533	1.32935	0.339111	-1.37124
21.74	0.658535	0.959471	1.1748	1.44067	1.32739	0.308348	-1.39688
21.765	0.662344	0.941408	1.16577	1.44287	1.33032	0.309328	-1.39552
21.79	0.661963	0.971191	1.16895	1.41895	1.34204	0.29956	-1.39712
21.815	0.653974	0.948731	1.15601	1.42798	1.33814	0.290528	-1.4056
21.84	0.651983	0.940186	1.14917	1.40918	1.3313	0.297852	-1.4176
21.865	0.664258	0.942625	1.1709	1.41748	1.34204	0.28198	-1.43462
21.89	0.672773	0.921143	1.12671	1.40088	1.3186	0.256592	-1.42537
21.915	0.661484	0.923828	1.12817	1.38989	1.32324	0.251709	-1.41957
21.94	0.659815	0.923096	1.13843	1.35962	1.30176	0.249512	-1.43735
21.965	0.655459	0.908692	1.12744	1.35767	1.31079	0.256592	-1.43268
21.99	0.642686	0.913573	1.13574	1.37061	1.31152	0.258543	-1.45814
22.015	0.655732	0.909422	1.12744	1.35132	1.30102	0.258299	-1.46365
22.04	0.671553	0.911377	1.12476	1.36157	1.27148	0.260498	-1.46541
22.065	0.669239	0.897949	1.11401	1.35059	1.28052	0.259522	-1.46772
22.09	0.651905	0.902344	1.11011	1.35254	1.27246	0.26123	-1.48506
22.115	0.660987	0.911133	1.11768	1.33887	1.27124	0.268555	-1.48696
22.14	0.645195	0.92041	1.10864	1.31763	1.27051	0.261963	-1.50544
22.165	0.640039	0.903076	1.12744	1.31763	1.2688	0.278809	-1.50986
22.19	0.643232	0.911377	1.11768	1.32129	1.26465	0.279052	-1.50545
22.215	0.652178	0.910399	1.12842	1.31079	1.26416	0.28076	-1.50822
22.24	0.654219	0.892578	1.11694	1.2937	1.24976	0.281494	-1.51326
22.265	0.655107	0.900635	1.10693	1.31152	1.24951	0.287842	-1.51506
22.29	0.662031	0.893797	1.11963	1.30176	1.25561	0.291746	-1.51595
22.315	0.661472	0.881838	1.11865	1.28028	1.24317	0.27173	-1.53506
22.34	0.652031	0.903564	1.11963	1.2666	1.24194	0.281738	-1.54719
22.365	0.639766	0.883545	1.09888	1.26953	1.2312	0.288574	-1.55701
22.39	0.652881	0.884276	1.10913	1.27124	1.24438	0.28076	-1.54756
22.415	0.63167	0.873047	1.08716	1.26269	1.22314	0.281006	-1.56682
22.44	0.633466	0.869873	1.0874	1.25098	1.22778	0.260987	-1.57576
22.465	0.632861	0.871339	1.07813	1.26269	1.21338	0.279054	-1.5854
22.49	0.625293	0.873778	1.09888	1.24268	1.22314	0.294188	-1.58662
22.515	0.633467	0.87036	1.0874	1.25879	1.21997	0.280028	-1.58479
22.54	0.63167	0.839113	1.09644	1.25391	1.20117	0.268312	-1.58537
22.565	0.631985	0.86328	1.09765	1.25244	1.20361	0.281492	-1.57334
22.59	0.640938	0.843751	1.08814	1.24976	1.20117	0.260255	-1.55657
22.615	0.632383	0.852538	1.09814	1.25073	1.20288	0.271972	-1.55731
22.64	0.622529	0.84375	1.08911	1.24194	1.1958	0.273681	-1.56717
22.665	0.633154	0.844726	1.08936	1.24194	1.19336	0.259521	-1.55386
22.69	0.62219	0.840576	1.08008	1.23901	1.17236	0.250244	-1.55384
22.715	0.642295	0.842528	1.08984	1.24902	1.18213	0.241453	-1.53642
22.74	0.625654	0.821289	1.07886	1.22144	1.17188	0.242676	-1.55159
22.765	0.636152	0.832031	1.06836	1.24097	1.16357	0.251465	-1.53401
22.79	0.628984	0.822023	1.07739	1.22754	1.16992	0.23755	-1.52678
22.815	0.626042	0.841796	1.06592	1.22412	1.17163	0.258299	-1.52655
22.84	0.611357	0.82422	1.04834	1.23291	1.14136	0.230715	-1.52756
22.865	0.616621	0.835693	1.05859	1.22949	1.15308	0.250488	-1.52303
22.89	0.622187	0.830077	1.05615	1.21362	1.14136	0.250487	-1.52576
22.915	0.618399	0.823244	1.05078	1.22217	1.14331	0.24048	-1.50807
22.94	0.603001	0.823973	1.06079	1.21997	1.15478	0.250487	-1.51834
22.965	0.60292	0.831054	1.04736	1.21436	1.14062	0.238768	-1.51451
22.99	0.602012	0.834716	1.02051	1.20874	1.13623	0.229736	-1.51542
23.015	0.614404	0.833008	1.03467	1.22144	1.13159	0.239502	-1.51475
23.04	0.624404	0.825195	1.02954	1.2146	1.1355	0.230225	-1.51256
23.065	0.620809	0.835693	1.03149	1.21094	1.1333	0.234375	-1.52714
23.09	0.613936	0.833008	1.02661	1.2019	1.13159	0.238037	-1.52425
23.115	0.592334	0.831787	1.02832	1.19214	1.13135	0.230469	-1.51558
23.14	0.603545	0.833984	1.02271	1.20288	1.13452	0.239014	-1.49362
23.165	0.604873	0.842775	1.03906	1.18018	1.1333	0.222658	-1.49571
23.19	0.602324	0.842772	1.02881	1.18237	1.13159	0.25244	-1.50534
23.215	0.60043	0.825929	1.01172	1.19385	1.11572	0.223878	-1.50455
23.24	0.607168	0.834959	1.01782	1.19214	1.11401	0.233641	-1.5044
23.265	0.603388	0.821289	1.01855	1.18408	1.11475	0.229737	-1.50306
23.29	0.613262	0.813477	1.01709	1.17139	1.10156	0.223145	-1.49636
23.315	0.602659	0.804443	1.0127	1.17944	1.0979	0.222656	-1.51209
23.34	0.593067	0.813475	1.00732	1.17334	1.10156	0.221923	-1.50459
23.365	0.605029	0.793457	1.00293	1.18335	1.08447	0.223877	-1.51436
23.39	0.594512	0.804445	0.998292	1.19287	1.07178	0.211183	-1.51608
23.415	0.604873	0.799804	1.01001	1.19092	1.08374	0.197753	-1.49303
23.44	0.603963	0.796632	1	1.19336	1.06592	0.195314	-1.49687
23.465	0.585371	0.79297	0.988283	1.18408	1.06494	0.192384	-1.493
23.49	0.582881	0.804442	1.01977	1.17139	1.08203	0.211424	-1.49354
23.515	0.602012	0.794678	1	1.17261	1.0542	0.201172	-1.48612
23.54	0.594414	0.793945	1.0022	1.17456	1.05347	0.203613	-1.4903
23.565	0.586126	0.787598	1.00366	1.16357	1.0542	0.183594	-1.47466
23.59	0.594043	0.781006	1.01978	1.17065	1.0542	0.191406	-1.47456
23.615	0.571094	0.786133	1.01196	1.15503	1.05615	0.191895	-1.49409
23.64	0.565947	0.785644	1.01074	1.14209	1.05615	0.193359	-1.47507
23.665	0.575606	0.78418	1.01978	1.15112	1.05347	0.190674	-1.47444
23.69	0.571827	0.782959	1.01929	1.13037	1.05298	0.180908	-1.46553
23.715	0.575713	0.773192	1.02954	1.13232	1.05542	0.18286	-1.47336
23.74	0.585342	0.775148	1.02051	1.13159	1.03076	0.171876	-1.46373
23.765	0.581816	0.782957	1.01782	1.11987	1.0437	0.172117	-1.46335
23.79	0.585498	0.781739	0.997803	1.11109	1.03345	0.178955	-1.45479
23.815	0.585007	0.782959	1.02051	1.11474	1.0354	0.160156	-1.44258
23.84	0.572138	0.78491	1.02759	1.11084	1.05347	0.183836	-1.45545
23.865	0.583301	0.771239	1.01587	1.12061	1.04053	0.178222	-1.44429
23.89	0.571855	0.763673	1.00122	1.11279	1.03491	0.162355	-1.44792
23.915	0.575068	0.774412	1.01074	1.12256	1.04443	0.163328	-1.45252
23.94	0.590104	0.753664	1	1.12378	1.03467	0.160158	-1.43748
23.965	0.580537	0.752442	0.999024	1.11157	1.02564	0.160156	-1.45779
23.99	0.574404	0.765381	0.992432	1.11548	1.03467	0.16333	-1.45318
24.015	0.574512	0.763427	0.991943	1.11987	1.03662	0.152343	-1.45332
24.04	0.567041	0.754395	0.991211	1.11352	1.03271	0.152588	-1.45542
24.065	0.57378	0.763428	0.999023	1.11987	1.03467	0.164062	-1.44404
24.09	0.566191	0.754394	0.993164	1.10303	1.02563	0.163086	-1.45358
24.115	0.566787	0.753662	0.989258	1.094	1.03467	0.17041	-1.45299
24.14	0.582793	0.753662	0.999023	1.10303	1.03345	0.152343	-1.45554
24.165	0.565019	0.739989	0.989257	1.10132	1.03198	0.137938	-1.455
24.19	0.585341	0.743898	0.976808	1.10425	1.02295	0.131349	-1.45104
24.215	0.57376	0.734865	0.97046	1.09595	1.02564	0.131837	-1.45456
24.24	0.572647	0.745848	0.978758	1.09131	1.03467	0.140868	-1.46275
24.265	0.580498	0.74292	0.968018	1.09204	1.02197	0.129151	-1.46589
24.29	0.564238	0.743164	0.969727	1.09521	1.02612	0.134033	-1.47507
24.315	0.565061	0.73584	0.960693	1.10498	1.01782	0.123047	-1.474
24.34	0.570615	0.743164	0.959961	1.09326	1.01416	0.122315	-1.46674
24.365	0.56335	0.733643	0.960694	1.10303	1.0249	0.121826	-1.48768
24.39	0.565215	0.743897	0.959229	1.10376	1.01709	0.124268	-1.48483
24.415	0.555068	0.745849	0.952148	1.10229	1.0166	0.115234	-1.48033
24.44	0.564238	0.72583	0.948975	1.08325	1.01123	0.112061	-1.48312
24.465	0.564014	0.750977	0.960693	1.10303	1.01318	0.131104	-1.48408
24.49	0.554473	0.733887	0.958008	1.11279	1.01587	0.142578	-1.48386
24.515	0.555098	0.745848	0.951414	1.10376	1.00635	0.134764	-1.49129
24.54	0.565303	0.734865	0.940187	1.10889	1.00537	0.140626	-1.48377
24.565	0.574004	0.734129	0.95996	1.104	1.00415	0.140868	-1.47531
24.59	0.574512	0.732176	0.957274	1.12256	1.00073	0.15161	-1.47725
24.615	0.573535	0.721193	0.929445	1.11353	0.982667	0.131593	-1.48066
24.64	0.562373	0.732177	0.936522	1.1167	0.991698	0.138915	-1.48182
24.665	0.57373	0.725343	0.932375	1.11279	0.982912	0.131105	-1.48438
24.69	0.571579	0.734129	0.951414	1.10303	0.988524	0.143797	-1.47847
24.715	0.553584	0.713379	0.929444	1.11279	0.982666	0.121094	-1.49671
24.74	0.561983	0.715576	0.932617	1.11279	0.98584	0.125244	-1.47537
24.765	0.554873	0.72705	0.932617	1.10766	0.976806	0.125732	-1.49347
24.79	0.565723	0.722412	0.918945	1.10181	0.963379	0.13208	-1.4853
24.815	0.555225	0.723389	0.918945	1.10181	0.974121	0.131104	-1.50361
24.84	0.556426	0.734863	0.921631	1.11279	0.965088	0.13086	-1.48996
24.865	0.556777	0.727293	0.920897	1.09009	0.967283	0.134764	-1.48131
24.89	0.55249	0.727052	0.909914	1.10181	0.962404	0.132814	-1.50464
24.915	0.55252	0.733888	0.921632	1.10571	0.94629	0.13379	-1.50632
24.94	0.553272	0.753661	0.929442	1.10376	0.963622	0.142577	-1.51338
24.965	0.545948	0.733644	0.927492	1.09912	0.934816	0.128908	-1.51265
24.99	0.534082	0.752442	0.939209	1.09033	0.943604	0.141602	-1.52231
25.015	0.544551	0.751709	0.950195	1.10205	0.933106	0.142822	-1.50525
25.04	0.561817	0.755127	0.939209	1.10571	0.935791	0.14331	-1.49629
25.065	0.551663	0.762452	0.939454	1.10571	0.931885	0.149659	-1.49741
25.09	0.564746	0.762453	0.958986	1.12329	0.923341	0.141847	-1.48335
25.115	0.55252	0.776122	0.970702	1.11084	0.941893	0.160399	-1.48508
25.14	0.553115	0.776613	0.962648	1.10107	0.937746	0.145265	-1.48546
25.165	0.550576	0.794678	0.981445	1.10181	0.937744	0.164307	-1.48678
25.19	0.555609	0.786621	0.971435	1.09326	0.943603	0.165039	-1.48467
25.215	0.552207	0.783936	0.979492	1.07251	0.936035	0.162354	-1.46562
25.24	0.55749	0.783692	0.982422	1.0708	0.942871	0.162109	-1.47205
25.265	0.566191	0.781738	0.981445	1.08325	0.932862	0.161133	-1.47067
25.29	0.566543	0.785887	0.961912	1.09204	0.933104	0.154539	-1.46275
25.315	0.562988	0.773927	0.949709	1.09424	0.917238	0.150392	-1.46533
25.34	0.572051	0.772217	0.967774	1.08228	0.926026	0.152588	-1.46457
25.365	0.573535	0.771974	0.959718	1.08252	0.932863	0.141603	-1.46187
25.39	0.582325	0.784424	0.980225	1.08325	0.941651	0.150391	-1.46406
25.415	0.567744	0.782957	0.969725	1.09131	0.945555	0.142576	-1.47596
25.44	0.584502	0.762209	0.961672	1.08643	0.932863	0.129884	-1.46652
25.465	0.594629	0.762451	0.969727	1.08618	0.941895	0.142822	-1.45249
25.49	0.604053	0.774902	0.960937	1.08521	0.953613	0.142822	-1.44307
25.515	0.604785	0.771239	0.960936	1.09424	0.943602	0.133544	-1.45356
25.54	0.586543	0.766358	0.952149	1.094	0.945801	0.121338	-1.46351
25.565	0.593545	0.766846	0.943848	1.09399	0.946533	0.125	-1.44576
25.59	0.594443	0.775636	0.962648	1.10083	0.9563	0.114259	-1.44413
25.615	0.593926	0.78491	0.961912	1.11279	0.964354	0.134764	-1.44343
25.64	0.595488	0.765138	0.941896	1.104	0.941652	0.122072	-1.45358
25.665	0.59707	0.773926	0.959961	1.09595	0.941895	0.120117	-1.45176
25.69	0.614133	0.772949	0.951904	1.08154	0.945557	0.132812	-1.4325
25.715	0.614551	0.77417	0.953125	1.07178	0.936035	0.125	-1.42476
25.74	0.604365	0.77417	0.952149	1.07349	0.935059	0.124024	-1.43494
25.765	0.613799	0.773925	0.941162	1.07471	0.93872	0.132812	-1.42624
25.79	0.62334	0.764404	0.941406	1.07446	0.935059	0.12207	-1.43257
25.815	0.615723	0.764404	0.941162	1.06274	0.924316	0.130127	-1.43359
25.84	0.624785	0.765137	0.940186	1.06104	0.931885	0.12085	-1.42624
25.865	0.617568	0.766113	0.94043	1.06201	0.927979	0.123291	-1.43272
25.89	0.61499	0.765136	0.943847	1.0835	0.934814	0.124023	-1.42627
25.915	0.603789	0.762451	0.939453	1.07446	0.931152	0.113525	-1.43332
25.94	0.611866	0.762451	0.939453	1.07642	0.922119	0.121826	-1.4355
25.965	0.605986	0.763185	0.940431	1.06494	0.933107	0.122316	-1.44309
25.99	0.615615	0.764404	0.951172	1.0647	0.943848	0.133057	-1.43272
26.015	0.61377	0.775145	0.950194	1.07471	0.943847	0.122069	-1.43408
26.04	0.614785	0.747558	0.932373	1.06201	0.940673	0.127929	-1.43331
26.065	0.60346	0.744629	0.933594	1.05371	0.937745	0.125	-1.43463
26.09	0.61499	0.743654	0.941163	1.06494	0.936769	0.124757	-1.4314
26.115	0.614707	0.745604	0.939451	1.06568	0.944822	0.14282	-1.42216
26.14	0.608535	0.753662	0.926758	1.07373	0.924072	0.119385	-1.43272
26.165	0.614775	0.746338	0.922363	1.05371	0.923096	0.124024	-1.43405
26.19	0.606321	0.756347	0.920898	1.07275	0.916504	0.125	-1.44007
26.215	0.615254	0.755372	0.912843	1.06494	0.917238	0.124025	-1.43455
26.24	0.601348	0.755614	0.920897	1.06568	0.925291	0.133055	-1.44504
26.265	0.606006	0.735597	0.912599	1.07446	0.903566	0.122072	-1.44258
26.29	0.607939	0.742919	0.919921	1.07422	0.912596	0.131591	-1.44504
26.315	0.606077	0.735109	0.911134	1.07959	0.904786	0.123292	-1.44202
26.34	0.61333	0.735841	0.914552	1.07153	0.897462	0.124025	-1.43574
26.365	0.612177	0.744873	0.921875	1.08423	0.916504	0.133057	-1.44471
26.39	0.612725	0.745361	0.92163	1.07471	0.904541	0.133789	-1.43562
26.415	0.605986	0.733154	0.917969	1.07471	0.893067	0.130859	-1.44113
26.44	0.615842	0.733887	0.922363	1.07739	0.894287	0.12207	-1.443
26.465	0.61502	0.754637	0.92871	1.06201	0.901854	0.131102	-1.44309
26.49	0.604629	0.747315	0.912109	1.05591	0.885986	0.123291	-1.43272
26.515	0.611113	0.755617	0.924806	1.06494	0.895998	0.124757	-1.42551
26.54	0.605098	0.766356	0.935301	1.05396	0.89868	0.135008	-1.42322
26.565	0.622244	0.746828	0.921877	1.06274	0.885256	0.123293	-1.42585
26.59	0.605264	0.747316	0.921632	1.06006	0.885988	0.112306	-1.43136
26.615	0.595644	0.755369	0.922606	1.03638	0.895018	0.11328	-1.4212
26.64	0.606709	0.752443	0.93213	1.04541	0.876954	0.100587	-1.42405
26.665	0.596221	0.744873	0.939453	1.0459	0.894775	0.101807	-1.43332
26.69	0.599241	0.745605	0.938477	1.05395	0.893799	0.102539	-1.42249
26.715	0.604541	0.747316	0.922365	1.06299	0.884035	0.092775	-1.41304
26.74	0.593379	0.754639	0.929688	1.052	0.895996	0.09375	-1.43421
26.765	0.603271	0.754639	0.929688	1.06104	0.886963	0.092041	-1.42456
26.79	0.592002	0.74756	0.930421	1.06079	0.885988	0.085695	-1.42582
26.815	0.58679	0.757323	0.931639	1.05518	0.895018	0.103758	-1.43421
26.84	0.595947	0.74341	0.920412	1.05591	0.884035	0.081789	-1.4126
26.865	0.596221	0.750732	0.928467	1.06494	0.892822	0.091797	-1.42355
26.89	0.594599	0.751464	0.937499	1.05298	0.891112	0.090819	-1.42054
26.915	0.595752	0.756592	0.929688	1.04419	0.876221	0.080322	-1.41523
26.94	0.595335	0.758057	0.934082	1.04224	0.885986	0.073975	-1.43421
26.965	0.602051	0.764893	0.929688	1.05127	0.89502	0.092041	-1.41577
26.99	0.603692	0.772215	0.929686	1.05102	0.887938	0.084959	-1.42658
27.015	0.594023	0.764404	0.910889	1.03369	0.88501	0.082764	-1.44113
27.04	0.607051	0.765138	0.928468	1.03467	0.872316	0.079103	-1.44202
27.065	0.613037	0.774901	0.929442	1.04614	0.881346	0.081053	-1.43237
27.09	0.613301	0.784667	0.927733	1.04346	0.873534	0.090819	-1.44554
27.115	0.604033	0.773926	0.920654	1.04395	0.866211	0.084961	-1.4548
27.14	0.602412	0.777101	0.922853	1.04346	0.874513	0.094972	-1.45643
27.165	0.604004	0.788572	0.933592	1.04419	0.885252	0.094725	-1.45483
27.19	0.613211	0.78589	0.922365	1.04541	0.873537	0.083986	-1.44538
27.215	0.613809	0.77466	0.929445	1.03833	0.867189	0.083009	-1.45089
27.24	0.617129	0.781982	0.93042	1.0354	0.88501	0.084961	-1.45172
27.265	0.624287	0.785887	0.939452	1.03369	0.884032	0.083007	-1.44163
27.29	0.605986	0.778809	0.935303	1.02735	0.885254	0.076416	-1.4548
27.315	0.616819	0.776855	0.92334	1.03369	0.878906	0.065918	-1.45178
27.34	0.626465	0.774658	0.929688	1.03345	0.885254	0.063477	-1.43408
27.365	0.625176	0.77417	0.929688	1.02075	0.885986	0.07251	-1.44538
27.39	0.615752	0.775636	0.930421	1.02271	0.895509	0.062257	-1.4509
27.415	0.617568	0.785889	0.943115	1.03174	0.895752	0.084961	-1.44859
27.44	0.615723	0.785889	0.941406	1.02539	0.904785	0.083008	-1.45483
27.465	0.613799	0.774902	0.918701	1.03564	0.885254	0.080078	-1.45285
27.49	0.61584	0.772706	0.920656	1.03613	0.88672	0.072023	-1.45374
27.515	0.623535	0.772217	0.929688	1.04346	0.904541	0.09082	-1.44312
27.54	0.613301	0.772949	0.930176	1.04419	0.891846	0.093506	-1.44554
27.565	0.611113	0.76709	0.929687	1.04541	0.893799	0.092041	-1.4548
27.59	0.605097	0.775879	0.921875	1.03443	0.89502	0.092773	-1.44397
27.615	0.611113	0.762451	0.921875	1.04395	0.894776	0.093994	-1.43332
27.64	0.604785	0.763917	0.923097	1.04028	0.8938	0.095216	-1.43379
27.665	0.607666	0.774168	0.939451	1.05322	0.89575	0.100584	-1.42188
27.69	0.604004	0.762453	0.919924	1.04639	0.893068	0.090822	-1.42554
27.715	0.605254	0.755861	0.908937	1.05786	0.8938	0.100587	-1.42355
27.74	0.595332	0.760498	0.917725	1.05493	0.895752	0.110352	-1.42518
27.765	0.605489	0.752685	0.908202	1.05396	0.90454	0.112304	-1.42405
27.79	0.591582	0.746584	0.902101	1.06763	0.884279	0.102541	-1.42551
27.815	0.585325	0.766356	0.914061	1.06494	0.89575	0.104491	-1.42249
27.84	0.590332	0.759277	0.914063	1.05322	0.896973	0.113525	-1.41602
27.865	0.592012	0.768067	0.913818	1.05444	0.896729	0.106445	-1.41604
27.89	0.587832	0.767824	0.913576	1.06299	0.888673	0.104494	-1.42413
27.915	0.596191	0.774168	0.923826	1.06299	0.895018	0.114256	-1.41187
27.94	0.605957	0.755373	0.912111	1.06372	0.883303	0.10425	-1.41382
27.965	0.607939	0.765138	0.912843	1.05713	0.876954	0.100587	-1.41184
27.99	0.607051	0.774658	0.910645	1.05835	0.894775	0.102539	-1.40882
28.015	0.616963	0.77417	0.918701	1.07544	0.885254	0.111572	-1.40184
28.04	0.60208	0.774169	0.931639	1.06494	0.874266	0.104491	-1.40305
28.065	0.6051	0.755372	0.912843	1.06567	0.875489	0.094728	-1.41394
28.09	0.623535	0.757326	0.922609	1.06372	0.869142	0.097414	-1.39429
28.115	0.625488	0.759031	0.931395	1.07251	0.875486	0.103514	-1.39624
28.14	0.623223	0.74292	0.910889	1.07153	0.855713	0.083008	-1.3946
28.165	0.617705	0.743652	0.920654	1.07349	0.843018	0.092041	-1.41184
28.19	0.616819	0.745605	0.922607	1.07471	0.857422	0.073975	-1.401
28.215	0.626973	0.743652	0.932373	1.06763	0.86377	0.092773	-1.40257
28.24	0.625244	0.745605	0.929688	1.07739	0.855957	0.094727	-1.40405
28.265	0.625518	0.75537	0.92163	1.07446	0.844725	0.092528	-1.41379
28.29	0.623896	0.748535	0.912842	1.07348	0.837158	0.084961	-1.41102
28.315	0.625488	0.73584	0.922607	1.06299	0.847656	0.094726	-1.40601
28.34	0.623535	0.737793	0.923828	1.06445	0.85791	0.092773	-1.40405
28.365	0.625176	0.746826	0.912842	1.07471	0.846924	0.094727	-1.40632
28.39	0.615752	0.735838	0.921629	1.06372	0.856688	0.095946	-1.41184
28.415	0.630244	0.737549	0.908936	1.07251	0.845947	0.072998	-1.40882
28.44	0.635254	0.733887	0.910889	1.06372	0.833984	0.081787	-1.4021
28.465	0.637207	0.73584	0.919922	1.07348	0.852783	0.081055	-1.41187
28.49	0.634785	0.733887	0.920654	1.07471	0.854736	0.083008	-1.41062
28.515	0.625518	0.74292	0.922608	1.052	0.85669	0.092774	-1.42551
28.54	0.623896	0.736574	0.93213	1.05371	0.854738	0.083742	-1.43421
28.565	0.625488	0.755126	0.928465	1.06177	0.864501	0.101805	-1.42358
28.59	0.623291	0.755369	0.941404	1.05981	0.865477	0.094725	-1.42554
28.615	0.624297	0.752686	0.917969	1.06104	0.833252	0.080811	-1.42282
28.64	0.624629	0.741699	0.918701	1.06177	0.843018	0.081055	-1.42249
28.665	0.635254	0.744386	0.921388	1.05518	0.841066	0.079835	-1.41577
28.69	0.632829	0.763182	0.93994	1.04492	0.843016	0.090819	-1.41429
28.715	0.623535	0.765137	0.940186	1.05517	0.852783	0.080322	-1.42383
28.74	0.621611	0.763182	0.949218	1.04419	0.853759	0.081054	-1.42673
28.765	0.624629	0.76416	0.929688	1.04541	0.844971	0.063477	-1.4264
28.79	0.624268	0.756349	0.931398	1.04688	0.843263	0.073976	-1.41577
28.815	0.631348	0.776854	0.94409	1.05786	0.846922	0.073241	-1.41772
28.84	0.632988	0.77417	0.941162	1.04321	0.856689	0.082275	-1.41535
28.865	0.627236	0.76709	0.944092	1.04224	0.85791	0.063477	-1.41573
28.89	0.624941	0.777589	0.94214	1.04492	0.847414	0.066164	-1.41241
28.915	0.637207	0.787596	0.951903	1.052	0.856688	0.07324	-1.40015
28.94	0.635254	0.763185	0.941408	1.04541	0.843019	0.062502	-1.4021
28.965	0.637236	0.772949	0.941895	1.03833	0.844238	0.049805	-1.41184
28.99	0.628535	0.774904	0.938234	1.04859	0.845705	0.052492	-1.40809
29.015	0.634785	0.784667	0.940184	1.05322	0.84497	0.071288	-1.39305
29.04	0.625488	0.778809	0.941406	1.04614	0.846924	0.06543	-1.40405
29.065	0.62332	0.776611	0.934326	1.05518	0.837158	0.062744	-1.40598
29.09	0.625361	0.784669	0.932374	1.04492	0.847414	0.056398	-1.40296
29.115	0.644707	0.786621	0.941895	1.05517	0.855957	0.063477	-1.40437
29.14	0.635254	0.776855	0.941406	1.04395	0.844971	0.065186	-1.41382
29.165	0.637236	0.785889	0.942139	1.04419	0.846924	0.06543	-1.4111
29.19	0.628538	0.779541	0.944092	1.04224	0.845703	0.064209	-1.39905
29.215	0.635254	0.786619	0.953856	1.04419	0.856688	0.083006	-1.39233
29.24	0.637207	0.784424	0.939209	1.05396	0.845947	0.07251	-1.39063
29.265	0.635283	0.783936	0.93042	1.052	0.844971	0.061523	-1.39426
29.29	0.638057	0.772949	0.940186	1.05395	0.843018	0.063477	-1.40223
29.315	0.642594	0.775635	0.942139	1.05493	0.844971	0.062012	-1.38304
29.34	0.633301	0.793701	0.951904	1.04687	0.843018	0.071289	-1.39624
29.365	0.635254	0.786621	0.949219	1.06567	0.844971	0.073242	-1.39429
29.39	0.63333	0.784423	0.941893	1.06299	0.845946	0.071288	-1.40402
29.415	0.636348	0.784668	0.941406	1.05591	0.82544	0.06543	-1.40418
29.44	0.643066	0.786621	0.931152	1.05859	0.828125	0.064209	-1.38452
29.465	0.64502	0.784668	0.942139	1.0647	0.835205	0.075195	-1.39429
29.49	0.634942	0.786621	0.951172	1.052	0.836426	0.073242	-1.39191
29.515	0.625273	0.784668	0.944092	1.05396	0.82544	0.074951	-1.39255
29.54	0.627314	0.787353	0.942871	1.06299	0.828125	0.08374	-1.39051
29.565	0.64624	0.79419	0.948975	1.05298	0.835205	0.083008	-1.37476
29.59	0.635986	0.794434	0.940186	1.06567	0.836182	0.081055	-1.38452
29.615	0.647002	0.79248	0.942139	1.06665	0.823486	0.083008	-1.38254
29.64	0.645645	0.794434	0.951904	1.05396	0.82544	0.081055	-1.39098
29.665	0.64502	0.793459	0.950929	1.05591	0.823732	0.083986	-1.38647
29.69	0.643066	0.806151	0.963621	1.04151	0.827391	0.092772	-1.38452
29.715	0.64502	0.815918	0.973389	1.03516	0.837158	0.094727	-1.39429
29.74	0.642861	0.817139	0.971191	1.05396	0.834961	0.096436	-1.3923
29.765	0.644472	0.806883	0.971434	1.05103	0.834471	0.092772	-1.39215
29.79	0.64502	0.805176	0.960938	1.04224	0.815674	0.083008	-1.38257
29.815	0.646973	0.793213	0.950683	1.04419	0.814453	0.081787	-1.39258
29.84	0.64502	0.804199	0.96167	1.04297	0.833252	0.081055	-1.3916
29.865	0.646504	0.802246	0.959717	1.04541	0.834473	0.083008	-1.38499
29.89	0.634063	0.804199	0.960693	1.03442	0.823242	0.081055	-1.39426
29.915	0.646113	0.806152	0.947998	1.03638	0.824219	0.082031	-1.40296
29.94	0.64502	0.804932	0.950683	1.03345	0.835205	0.070801	-1.39624
29.965	0.654541	0.807861	0.96167	1.02466	0.825439	0.083008	-1.39355
29.99	0.643066	0.804199	0.963623	1.03516	0.835205	0.07251	-1.39429
30.015	0.641143	0.806152	0.960938	1.03369	0.825439	0.06543	-1.39621

## Sheet: S4, K30D-CA
Time (s)	1.1E-6 M CypA	2.3E-6 M CypA	4.5E-6 M CypA	9.1E-6 M CypA	18.2E-6 M CypA	36.4E-6 M CypA	72.8E-6 M CypA
-10.011	0.00439	0.00293	-0.00293	0.00146	0.000977	-0.000732	-0.00415
-9.986	0.00439	0.00293	-0.01392	0.00146	0.000977	-0.000732	-0.00415
-9.961	0.00439	0.00293	-0.00488	0.00146	-0.01074	0	-0.00415
-9.936	-0.00342	0.00293	0.0061	0.00146	0.000244	0.02002	0.00684
-9.911	-0.00342	0.00293	-0.00293	0.00146	-0.00879	0.010986	-0.0022
-9.886	-0.00342	0.00293	-0.00293	0.00146	-0.00879	0.010986	-0.0022
-9.861	-0.00342	0.00366	-0.00293	0.00146	-0.00879	0.010986	-0.0022
-9.836	-0.00342	0.012695	-0.00293	0.00146	-0.00879	0.010986	-0.0022
-9.811	-0.00269	0.012695	-0.00293	0.00146	-0.00879	0.010986	-0.0022
-9.786	0.00635	0.012695	-0.00293	0.00146	-0.00879	0.010986	-0.00146
-9.761	0.00635	0.012695	-0.00293	0.00146	-0.00781	0.010986	0.00757
-9.736	0.00562	0.011963	-0.00293	0.000732	0.00293	0.010986	0.00757
-9.711	-0.00342	0.00293	-0.00293	-0.0083	0.00293	0.010986	0.00757
-9.686	-0.00342	0.00293	-0.00293	-0.0083	0.00293	0.010986	0.00757
-9.661	-0.00342	-0.00488	-0.00293	-0.0083	0.00293	0.010986	0.00757
-9.636	-0.00342	-0.00488	-0.00366	-0.0083	0.0022	0.010254	0.00684
-9.611	-0.00342	-0.00488	-0.0127	-0.0083	-0.00684	0.00122	-0.0022
-9.586	-0.00342	-0.00415	-0.0127	-0.0083	-0.00684	0.00122	-0.0022
-9.561	-0.00342	0.00488	-0.0127	-0.0083	-0.00684	0.00122	-0.0022
-9.536	-0.00342	0.00488	-0.0127	-0.0083	-0.00684	-0.00659	-0.0022
-9.511	-0.00342	0.00488	-0.0127	-0.00757	-0.00684	-0.00659	-0.0022
-9.486	-0.00415	0.00415	-0.0127	0.000732	-0.00684	-0.00659	-0.0022
-9.461	-0.01318	-0.00488	-0.0127	-0.02002	-0.00684	-0.00659	-0.0022
-9.436	-0.01318	-0.00488	-0.0127	-0.02002	-0.00684	-0.00659	-0.0022
-9.411	-0.02392	-0.00488	-0.0127	-0.02002	-0.00684	-0.00659	-0.0022
-9.386	-0.00537	0.00293	-0.01343	-0.01221	-0.00757	-0.00732	-0.00293
-9.361	-0.00537	0.00293	-0.02173	-0.01221	-0.0166	-0.01563	-0.01196
-9.336	-0.00537	0.00293	-0.02051	-0.01221	-0.0166	-0.00659	-0.01196
-9.311	-0.00537	0.00293	-0.02051	-0.01221	-0.02368	-0.00659	-0.01196
-9.286	-0.00537	0.00293	-0.0127	-0.01221	-0.00684	0.00122	-0.00415
-9.261	-0.00537	0.00293	-0.0127	-0.01221	-0.00684	0.00122	-0.00415
-9.236	-0.00537	-0.00879	-0.0127	-0.01221	-0.00684	0.00122	-0.00415
-9.211	-0.0061	-0.00952	-0.0127	-0.01294	-0.00684	0.00122	-0.00415
-9.186	-0.01514	-0.01782	-0.0127	-0.02197	-0.00684	0.00122	-0.00415
-9.161	-0.01513	-0.00879	-0.0127	-0.02197	0.000977	0.00122	-0.00415
-9.136	-0.00342	0.00293	-0.0127	-0.01025	-0.00684	0.00122	-0.00415
-9.111	-0.00342	0.00293	-0.01343	-0.01025	-0.00757	0.000488	-0.00488
-9.086	-0.00342	0.00293	-0.02246	-0.01025	-0.0166	-0.00854	-0.01392
-9.061	-0.00342	0.00293	-0.02246	-0.01025	-0.0166	-0.00854	-0.01392
-9.036	-0.00342	0.00293	-0.01074	-0.01025	-0.00488	0.00317	-0.0022
-9.011	-0.00342	0.00293	-0.01074	-0.01025	-0.00488	0.00317	-0.0022
-8.986	-0.00342	0.00293	-0.01074	-0.01025	-0.00488	0.00317	-0.0022
-8.961	-0.00342	0.00293	-0.01074	-0.01025	-0.00488	0.00317	-0.00122
-8.936	-0.00342	0.0022	-0.01074	-0.01099	-0.00488	0.00317	0.00952
-8.911	-0.00342	-0.00684	-0.01074	-0.02002	-0.00488	0.00317	0.00952
-8.886	-0.01123	-0.00684	-0.01074	-0.02002	-0.00488	0.00317	0.00952
-8.861	-0.01123	-0.00684	-0.01074	-0.02002	-0.00488	0.00317	0.00952
-8.836	-0.01123	-0.00684	-0.01147	-0.02002	-0.00562	0.00244	0.00879
-8.811	-0.01123	-0.00586	-0.02051	-0.02002	-0.01465	-0.00659	-0.000244
-8.786	-0.01123	0.00488	-0.02051	-0.02783	-0.01465	-0.00659	-0.000244
-8.761	-0.01123	0.00488	-0.02051	-0.02783	-0.01465	-0.00659	-0.000244
-8.736	-0.01123	0.00488	-0.02051	-0.02783	-0.01392	-0.00659	-0.000244
-8.711	-0.01123	-0.00293	-0.02051	-0.02686	-0.00488	-0.00659	-0.000244
-8.686	-0.01123	-0.00293	-0.02051	-0.01611	-0.00488	-0.00659	-0.000244
-8.661	-0.00342	0.00488	-0.02051	-0.0083	-0.00488	-0.00562	-0.000244
-8.636	-0.01123	-0.00293	-0.01953	-0.01611	-0.00488	0.00513	-0.000244
-8.611	-0.00415	0.00415	-0.00879	-0.00903	-0.00488	0.00513	-0.000244
-8.586	-0.0249	-0.00488	-0.00879	-0.01807	-0.00488	0.00513	-0.000244
-8.561	-0.0249	-0.00488	-0.000977	-0.01807	0.00293	0.01294	0.00757
-8.536	-0.02417	-0.00488	-0.00879	-0.01807	0.00293	0.00513	-0.000244
-8.511	-0.01514	-0.00488	-0.00171	-0.01807	0.01001	0.012207	0.00684
-8.486	-0.01514	-0.00488	-0.01074	-0.01807	0.000977	0.00317	-0.0022
-8.461	-0.01514	-0.00488	-0.01074	-0.01807	0.000977	0.00317	-0.0022
-8.436	-0.01514	-0.00488	-0.01074	-0.01807	0.000977	0.00317	-0.0022
-8.411	-0.01514	-0.00415	-0.01074	-0.01807	-0.00684	0.00317	-0.0022
-8.386	-0.01514	0.00488	-0.01074	-0.01807	-0.00684	0.00317	-0.0022
-8.361	-0.01514	0.00488	-0.01074	-0.01807	-0.00684	0.00317	-0.0022
-8.336	-0.01611	0.0039	-0.01074	-0.01904	-0.00684	-0.00854	-0.0022
-8.311	-0.02686	-0.01855	-0.01074	-0.02979	-0.00684	0.00317	-0.00146
-8.286	-0.01514	-0.00684	-0.01074	-0.01807	-0.00684	-0.00854	0.00757
-8.261	-0.01514	-0.00684	-0.01074	-0.01807	-0.00684	-0.00854	0.00757
-8.236	-0.0144	-0.00684	-0.01172	-0.01807	-0.00781	-0.00952	0.00659
-8.211	-0.00537	-0.00684	-0.03418	-0.01807	-0.01855	-0.02026	-0.00415
-8.186	-0.00537	-0.00684	-0.01074	-0.01733	-0.00684	-0.00854	0.00757
-8.161	-0.00537	-0.00684	-0.02173	-0.0083	-0.00684	-0.00854	0.00757
-8.136	-0.01318	-0.00684	-0.0127	-0.0083	-0.00684	-0.00854	0.00757
-8.111	-0.01318	-0.00684	-0.0127	-0.0083	-0.00684	-0.00854	0.00757
-8.086	-0.01318	-0.00684	-0.0127	-0.0083	0.000977	-0.00854	0.00757
-8.061	-0.01318	-0.00684	-0.0127	-0.0083	0.000977	-0.00854	0.00757
-8.036	-0.01318	-0.0061	-0.0127	-0.0083	0.000977	-0.00781	0.00757
-8.011	-0.01318	0.00293	-0.0127	-0.0083	0.000977	0.00122	0.00757
-7.986	-0.01318	0.00293	-0.0127	-0.0083	0.000977	0.00122	0.00757
-7.961	-0.01318	0.00293	-0.0127	-0.0083	0.000977	0.00122	0.00757
-7.936	-0.01318	0.0022	-0.0127	-0.00903	0.000977	0.00122	0.00757
-7.911	-0.01318	-0.00684	-0.0127	-0.01807	0.000977	0.00122	0.00757
-7.886	-0.01318	-0.00684	-0.0127	-0.01807	0.000977	0.00122	0.00757
-7.861	-0.01318	-0.00684	-0.0127	-0.01807	0.000977	0.00122	0.00757
-7.836	-0.01318	-0.00683	-0.01343	-0.01806	0.000244	0.000488	0.00684
-7.811	-0.00146	0.00488	-0.02246	-0.00635	-0.00879	-0.00854	-0.0022
-7.786	-0.00146	0.00488	-0.02246	-0.00635	-0.00879	-0.00854	-0.0022
-7.761	-0.00146	0.00488	-0.02246	-0.00635	-0.0166	-0.00854	-0.00146
-7.736	-0.00146	0.00488	-0.02246	-0.00635	-0.00879	-0.00854	0.00757
-7.711	-0.00146	0.00488	-0.01074	-0.00635	-0.00488	0.00317	0.019287
-7.686	-0.01318	0.00488	-0.01074	-0.00635	-0.00488	0.00317	0.019287
-7.661	-0.00146	0.00488	-0.01001	-0.00635	-0.00488	0.00317	0.019287
-7.636	-0.01318	0.00488	-0.000977	-0.00635	-0.00415	0.00317	0.019287
-7.611	-0.01318	-0.00757	-0.000977	-0.00708	0.00488	0.00317	0.019287
-7.586	-0.01318	-0.01587	-0.000977	-0.01611	0.00488	0.00317	0.019287
-7.561	-0.01318	-0.00684	-0.000977	-0.01611	0.00415	0.00317	0.019287
-7.536	-0.01318	-0.00684	-0.000977	-0.01538	-0.00488	0.00317	0.019287
-7.511	-0.01318	-0.00684	-0.00171	-0.00635	-0.00562	0.00244	0.018555
-7.486	-0.01318	-0.00684	-0.01074	-0.00635	-0.01465	-0.00659	0.00952
-7.461	-0.01318	-0.00684	-0.01074	-0.00635	-0.01465	-0.00659	0.00952
-7.436	-0.01318	-0.00684	-0.01074	-0.00635	-0.01465	-0.00659	0.00952
-7.411	-0.00537	0.000977	-0.01074	0.00146	-0.01465	-0.00659	0.00952
-7.386	-0.00537	0.000977	-0.01074	0.00146	-0.01465	-0.00659	0.00952
-7.361	-0.00537	0.000977	-0.01074	0.00146	-0.01465	-0.00659	0.00952
-7.336	-0.00537	0.000977	-0.01074	0.00146	-0.01465	-0.00659	0.00952
-7.311	-0.00537	0.000977	-0.00293	0.00146	-0.00684	0.00122	0.017334
-7.286	-0.00537	0.000977	-0.00293	0.00146	-0.00684	0.00122	0.017334
-7.261	-0.00537	0.000977	-0.00293	0.00146	-0.00684	0.00122	0.017334
-7.236	-0.00537	0.000977	-0.00293	0.00146	-0.00684	0.00122	0.017334
-7.211	-0.00537	0.000977	-0.00293	0.00146	-0.00684	0.00122	0.017334
-7.186	-0.00537	0.000977	-0.00293	0.00146	-0.00684	0.00122	0.017334
-7.161	-0.00537	0.000977	-0.00293	0.00146	-0.00684	0.00122	0.017334
-7.136	-0.00537	0.000977	-0.00293	0.00146	-0.00684	0.00122	0.017334
-7.111	-0.00537	0.000977	-0.00293	-0.01025	-0.00684	0.00122	0.017334
-7.086	-0.00537	0.000977	-0.00293	-0.01025	-0.00684	0.00122	0.017334
-7.061	-0.00537	0.000977	-0.00293	-0.01025	0.000977	0.00122	0.017334
-7.036	-0.0061	0.000243	-0.00293	-0.01099	0.000977	0.00122	0.017334
-7.011	-0.01514	-0.0166	-0.00293	-0.02002	0.000977	0.00122	0.017334
-6.986	-0.01514	-0.0166	-0.00293	-0.02002	0.000977	0.00122	0.017334
-6.961	-0.01514	-0.0166	-0.00293	-0.02002	0.000977	0.00122	0.017334
-6.936	-0.02686	-0.0166	-0.00366	-0.02002	0.000244	0.000488	0.016602
-6.911	-0.02685	-0.0166	-0.0127	-0.02002	-0.00879	-0.00854	0.00757
-6.886	-0.01514	-0.00488	-0.0127	-0.0083	-0.00879	-0.00854	0.00757
-6.861	-0.01514	-0.00488	-0.0127	-0.00903	-0.00879	-0.00928	0.00757
-6.836	-0.01514	-0.00488	-0.0127	-0.01807	-0.00879	-0.01831	0.00757
-6.811	-0.01514	-0.00488	-0.0127	-0.01807	-0.00879	-0.01831	0.00757
-6.786	-0.01514	-0.00488	-0.00879	-0.01807	0.0022	-0.0144	0.019287
-6.761	-0.01514	-0.00488	-0.00879	-0.01807	-0.00684	-0.0144	0.019287
-6.736	-0.01514	-0.00488	-0.00879	-0.01807	-0.00684	-0.0144	0.019287
-6.711	-0.01514	-0.00488	-0.00879	-0.01807	-0.00684	-0.0144	0.019287
-6.686	-0.01514	-0.00488	-0.00879	-0.01807	-0.00684	-0.0144	0.019287
-6.661	-0.01514	-0.00488	-0.00879	-0.00635	-0.00684	-0.0144	0.019287
-6.636	-0.01514	-0.00488	-0.00879	-0.00635	-0.00684	-0.0144	0.019287
-6.611	-0.01514	-0.00488	-0.00879	-0.00635	-0.00684	-0.0144	0.018555
-6.586	-0.01514	-0.00488	-0.00879	-0.00635	-0.00684	-0.0144	0.010254
-6.561	-0.00732	0.00293	-0.00952	0.00146	-0.00684	-0.0144	0.018555
-6.536	-0.00732	0.00293	-0.01855	0.00146	-0.00684	-0.0144	0.00952
-6.511	-0.01514	0.00293	-0.01855	0.00146	-0.00684	-0.0144	0.00952
-6.486	-0.01514	0.00293	-0.01855	0.00146	-0.00684	-0.0144	0.00952
-6.461	-0.01514	0.00293	-0.01074	0.00146	-0.00684	-0.00659	0.017334
-6.436	-0.01514	0.00293	-0.01074	0.00146	-0.00684	-0.00659	0.017334
-6.411	-0.01514	0.00293	-0.01074	0.00146	-0.00684	-0.00659	0.017334
-6.386	-0.01514	0.00293	-0.01074	-0.01025	-0.00684	-0.00659	0.017334
-6.361	-0.01514	0.00293	-0.01074	-0.01025	-0.00684	-0.00659	0.017334
-6.336	-0.01514	0.00293	-0.01074	-0.01025	-0.00684	-0.00659	0.017334
-6.311	-0.01514	0.00293	-0.01074	-0.01025	-0.00684	-0.00659	0.017334
-6.286	-0.01514	0.00293	-0.01074	-0.01025	-0.00684	-0.00659	0.017334
-6.261	-0.01514	0.00293	-0.01074	-0.01025	0.000977	-0.00659	0.017334
-6.236	-0.01514	0.00293	-0.02246	-0.01025	0.000977	-0.00659	0.017334
-6.211	-0.01514	0.00293	-0.02246	-0.01025	0.000977	-0.00659	0.017334
-6.186	-0.01514	0.00293	-0.02246	-0.01025	0.000977	-0.00659	0.017334
-6.161	-0.00342	0.014648	-0.02246	0.00146	0.000977	-0.00659	0.017334
-6.136	-0.00342	0.014648	-0.02246	0.00146	0.000977	-0.00659	0.017334
-6.111	-0.00342	0.014648	-0.02246	0.000732	0.000977	-0.00659	0.017334
-6.086	-0.00342	0.014648	-0.02246	-0.0083	0.000977	-0.00659	0.017334
-6.061	-0.00342	0.014648	-0.01074	-0.0083	0.012695	0.00513	0.02832
-6.036	-0.00342	0.014648	-0.01074	-0.0083	0.012695	0.00513	0.019287
-6.011	-0.00342	0.014648	-0.01074	-0.0083	0.00488	0.00513	0.019287
-5.986	-0.00342	0.014648	-0.01074	-0.0083	0.012695	0.00513	0.019287
-5.961	-0.00342	0.014648	-0.01074	-0.0083	0.012695	0.00513	0.019287
-5.936	-0.00342	0.014648	-0.01074	-0.0083	0.012695	0.00513	0.019287
-5.911	-0.00342	0.014648	-0.01074	-0.0083	0.012695	0.00513	0.019287
-5.886	-0.00342	0.014648	-0.01074	-0.0083	0.012695	0.00415	0.019287
-5.861	-0.00342	0.014648	-0.01074	-0.0083	0.00488	-0.00659	0.019287
-5.836	-0.00342	0.014648	-0.01074	-0.0083	0.00488	-0.00659	0.019287
-5.811	-0.00342	0.014648	-0.01074	-0.0083	0.012695	-0.00659	0.019287
-5.786	-0.00342	0.014648	-0.01074	-0.0083	0.00488	-0.00659	0.019287
-5.761	-0.01514	0.014648	-0.01074	-0.0083	0.00488	-0.00659	0.019287
-5.736	-0.01514	0.00293	-0.01074	-0.0083	0.012695	-0.00659	0.019287
-5.711	-0.00732	0.010742	-0.01074	-0.000488	0.012695	-0.00659	0.019287
-5.686	-0.00732	0.010742	-0.01074	-0.000488	0.012695	-0.00659	0.019287
-5.661	-0.00732	0.010742	-0.01074	-0.000488	0.012695	-0.00659	0.019287
-5.636	-0.00806	0.010008	-0.01074	-0.00122	0.012695	-0.00659	0.019287
-5.611	-0.01709	0.000977	-0.00293	-0.01025	0.020508	0.00122	0.0271
-5.586	-0.01709	0.000977	-0.00293	-0.01025	0.020508	0.00122	0.0271
-5.561	-0.01709	0.000977	-0.00293	-0.01025	0.020508	0.00122	0.0271
-5.536	-0.01636	0.000977	-0.00366	-0.01025	0.019775	0.000488	0.026367
-5.511	-0.00806	0.000977	-0.0127	-0.01025	0.010742	-0.00854	0.017334
-5.486	-0.01636	0.000977	-0.0127	-0.01025	0.010742	-0.00854	0.017334
-5.461	-0.00732	0.000977	-0.0127	-0.01025	0.010742	-0.00854	0.017334
-5.436	-0.00732	0.000977	-0.0127	-0.01025	0.010742	-0.00854	0.017334
-5.411	-0.00732	0.000977	-0.0127	-0.01123	0.010742	-0.00854	0.017334
-5.386	-0.00732	0.000977	-0.0127	-0.02197	0.010742	-0.00854	0.017334
-5.361	-0.00732	0.000977	-0.0127	-0.02197	0.010742	-0.00854	0.017334
-5.336	-0.00732	0.000977	-0.0127	-0.02197	0.010742	-0.00854	0.017334
-5.311	-0.00732	0.000977	-0.0127	-0.021	0.010742	-0.00854	0.017334
-5.286	-0.00732	-0.00684	-0.01196	-0.01025	0.010742	-0.00854	0.017334
-5.261	-0.00732	-0.00683	-0.00293	-0.01025	0.010742	-0.00854	0.017334
-5.236	0.00439	0.00488	-0.00293	0.00146	0.010742	-0.00854	0.017334
-5.211	0.00439	0.00488	-0.00293	0.00146	0.010742	-0.00854	0.017334
-5.186	0.00439	0.00488	-0.00293	0.00146	0.010742	-0.00854	0.017334
-5.161	-0.00342	0.00488	-0.00293	0.000488	0.00293	-0.00854	0.017334
-5.136	-0.00415	0.00415	0.00879	-0.01099	0.014648	0.00317	0.029053
-5.111	-0.01318	-0.00488	0.00879	-0.02686	0.014648	0.00317	0.029053
-5.086	-0.01318	-0.00488	0.00879	-0.01611	0.022461	0.00317	0.029053
-5.061	-0.01318	-0.00488	0.00879	-0.01611	0.022461	0.00317	0.029053
-5.036	-0.01318	-0.00488	0.00806	-0.01611	0.013916	0.00244	0.02832
-5.011	-0.01318	-0.00488	-0.000977	-0.01611	0.012695	-0.00659	0.019287
-4.986	-0.01318	-0.00488	-0.000977	-0.01611	0.00488	-0.00659	0.019287
-4.961	-0.01318	-0.00488	-0.000977	-0.01611	0.012695	-0.00659	0.019287
-4.936	-0.01318	-0.00488	-0.000977	-0.01611	0.012695	-0.00659	0.019287
-4.911	-0.01318	-0.00488	-0.000977	-0.01611	0.012695	-0.00659	0.019287
-4.886	-0.01318	-0.00488	-0.000977	-0.01611	0.012695	-0.00659	0.019287
-4.861	-0.01245	-0.00488	-0.000977	-0.01611	0.012695	-0.00659	0.019287
-4.836	0.00366	0.00293	-0.000977	-0.0083	0.012695	-0.00659	0.019287
-4.811	-0.00464	0.00293	-0.000977	-0.0083	0.012695	-0.00659	0.019287
-4.786	0.00439	0.00293	-0.000977	-0.0083	0.012695	-0.00659	0.019287
-4.761	0.00439	0.00293	-0.000977	-0.0083	0.012695	-0.00659	0.019287
-4.736	0.00439	0.00293	0.00684	-0.0083	0.020508	0.00122	0.0271
-4.711	0.00439	0.00293	0.00684	-0.0083	0.020508	0.00122	0.0271
-4.686	0.00439	0.00293	0.00684	-0.0083	0.020508	0.00122	0.0271
-4.661	0.00439	0.00293	0.00684	-0.0083	0.020508	0.00122	0.0271
-4.636	0.00439	0.00293	0.00684	-0.0083	0.020508	0.00122	0.0271
-4.611	0.00439	0.00293	0.00684	-0.0083	0.020508	0.00122	0.0271
-4.586	0.00439	0.00293	0.00684	-0.0083	0.020508	0.00122	0.0271
-4.561	0.00439	0.00293	0.00684	-0.00928	0.020508	0.00122	0.0271
-4.536	0.00439	0.00293	0.00684	-0.02002	0.020508	0.00122	0.0271
-4.511	0.0044	0.00293	0.00684	-0.02002	0.020508	0.00122	0.0271
-4.486	0.015381	0.0022	0.00684	-0.00903	0.020508	0.00122	0.0271
-4.461	0.00635	-0.00684	0.00684	-0.01807	0.020508	0.00122	0.0271
-4.436	0.00635	-0.00684	0.00684	-0.01807	0.020508	0.00122	0.0271
-4.411	0.00635	-0.00684	0.00684	-0.01807	0.020508	0.00122	0.0271
-4.386	0.00635	-0.00684	0.017822	-0.01807	0.030762	0.000488	0.038086
-4.361	0.00635	-0.00684	0.00879	-0.01807	0.012695	-0.00854	0.029053
-4.336	0.00635	-0.00684	0.00879	-0.01807	0.024414	-0.00854	0.029053
-4.311	0.00635	-0.00684	0.00879	-0.01807	0.024414	-0.00854	0.017334
-4.286	0.00635	-0.00684	0.00879	-0.01807	0.024414	-0.00854	0.029053
-4.261	0.00635	-0.00684	0.00879	-0.01807	0.024414	-0.00854	0.017334
-4.236	0.00635	-0.00684	0.00879	-0.01807	0.024414	-0.00854	0.017334
-4.211	-0.00537	-0.00684	0.00879	-0.01807	0.024414	-0.00854	0.029053
-4.186	0.00635	-0.00684	0.00879	-0.01807	0.024414	-0.00854	0.029053
-4.161	-0.00537	-0.00684	0.000977	-0.01807	0.024414	-0.00854	0.017334
-4.136	-0.00537	-0.00684	0.000977	-0.01709	0.012695	-0.00854	0.029053
-4.111	0.00635	-0.00684	0.000977	-0.00635	0.012695	-0.00854	0.017334
-4.086	-0.00537	-0.00684	0.000977	-0.00635	0.012695	-0.00854	0.029053
-4.061	-0.00537	-0.00684	0.000977	-0.00635	0.024414	-0.00854	0.029053
-4.036	0.00635	0.00488	0.000977	0.00537	0.024414	-0.00854	0.029053
-4.011	-0.00537	-0.00683	0.000977	-0.00732	0.024414	-0.00854	0.029053
-3.986	0.00635	0.00488	0.000977	-0.00635	0.024414	-0.00854	0.029053
-3.961	0.00635	0.00488	0.000977	-0.00635	0.024414	-0.00854	0.029053
-3.936	0.00635	0.00488	0.012695	-0.00635	0.036133	0.00317	0.040772
-3.911	0.00635	0.00488	0.000977	-0.00635	0.024414	-0.00854	0.029053
-3.886	0.00635	0.00488	0.012695	-0.00635	0.036133	0.00317	0.040772
-3.861	0.00635	0.00488	0.012695	-0.00635	0.036133	0.00317	0.040772
-3.836	0.00635	0.00488	0.012695	-0.00635	0.036133	0.00317	0.040772
-3.811	0.00635	0.00488	0.012695	0.00146	0.036133	0.00317	0.040772
-3.786	0.00635	0.00488	0.012695	-0.00635	0.036133	0.00317	0.040772
-3.761	0.00635	-0.00293	0.012695	-0.00635	0.036133	0.00317	0.040772
-3.736	0.00635	-0.0022	0.012695	-0.00635	0.036133	0.00317	0.040772
-3.711	0.00635	0.0061	0.012695	-0.00635	0.036133	0.00317	0.040772
-3.686	0.00635	-0.0022	0.012695	0.00146	0.036133	0.00317	0.040772
-3.661	0.00635	0.0061	0.012695	-0.00635	0.036133	0.00317	0.040772
-3.636	0.00562	-0.00366	0.012695	-0.00708	0.035156	0.00317	0.040772
-3.611	0.00439	-0.00488	0.012695	-0.000488	0.024414	0.00317	0.029053
-3.586	0.00439	-0.00488	0.012695	-0.000488	0.024414	0.00317	0.029053
-3.561	0.00439	-0.00488	0.011963	-0.000488	0.024414	0.00317	0.029053
-3.536	0.00439	-0.00488	0.0022	-0.000488	0.023682	0.00171	0.02832
-3.511	0.00439	-0.00488	0.000977	-0.000488	0.022461	-0.00781	0.0271
-3.486	0.00513	-0.00415	0.000977	0.000244	0.022461	0.00122	0.026123
-3.461	0.01416	0.00488	0.000977	0.00928	0.022461	0.00122	0.015381
-3.436	0.00635	0.00488	0.000977	0.00928	0.022461	0.00122	0.015381
-3.411	0.00635	-0.00684	0.000977	0.00928	0.022461	0.000488	0.016357
-3.386	0.00635	-0.00684	0.00171	0.00928	0.023193	-0.00708	0.026856
-3.361	0.00635	-0.00684	0.010742	0.00928	0.032227	0.010986	0.026123
-3.336	0.00635	-0.00684	0.010742	0.00928	0.032227	0.010254	0.036865
-3.311	0.00635	-0.00684	0.010742	0.00854	0.032227	0.00122	0.036865
-3.286	0.00635	-0.00684	0.010742	-0.000488	0.032227	0.00122	0.035889
-3.261	0.01416	-0.00684	0.010742	-0.000488	0.032227	0.00122	0.025147
-3.236	0.01416	-0.00684	0.010742	-0.000488	0.032227	-0.0105	0.025147
-3.211	0.01416	-0.00684	0.010742	-0.000488	0.032227	-0.0105	0.025147
-3.186	0.00562	-0.00684	0.01001	0.000244	0.032227	-0.0105	0.025147
-3.161	-0.00269	-0.00684	0.000977	0.00854	0.032227	-0.0105	0.025147
-3.136	0.00562	-0.00684	0.000977	-0.000488	0.032227	-0.0105	0.025147
-3.111	-0.00342	-0.00684	0.000977	-0.0083	0.032227	-0.0105	0.025147
-3.086	0.00439	-0.01465	0.000977	-0.0083	0.032227	-0.0105	0.025147
-3.061	0.00439	-0.01465	0.000977	-0.0083	0.031494	-0.0105	0.025147
-3.036	-0.00342	-0.01465	0.000977	-0.0083	0.022461	-0.0105	0.025147
-3.011	-0.00342	-0.01465	0.000977	-0.0083	0.022461	-0.0105	0.025147
-2.986	0.0083	-0.00293	0.000977	0.00342	0.022461	-0.01123	0.025147
-2.961	0.0083	-0.00293	-0.01074	0.00342	0.022461	-0.02026	0.025147
-2.936	-0.00415	-0.01465	0.000977	-0.0083	0.022461	-0.02026	0.025147
-2.911	-0.01318	-0.01465	-0.01074	-0.0083	0.022461	-0.02026	0.025147
-2.886	-0.00146	-0.00293	0.000977	0.00342	0.03418	-0.00854	0.036865
-2.861	-0.00146	-0.01465	0.012695	0.00342	0.03418	-0.00854	0.036865
-2.836	-0.00146	-0.01465	-0.01074	0.00342	0.022461	-0.02026	0.025147
-2.811	-0.00146	-0.01465	0.000977	0.00342	0.022461	-0.02026	0.025147
-2.786	-0.00146	-0.01465	0.012695	0.00269	0.03418	-0.00854	0.036865
-2.761	-0.00146	-0.01465	0.012695	-0.00635	0.03418	-0.01636	0.036865
-2.736	-0.01318	-0.01465	0.011719	-0.00635	0.03418	-0.01636	0.036865
-2.711	-0.01318	-0.01465	0.000977	-0.00635	0.03418	-0.01636	0.036865
-2.686	-0.01318	-0.01465	0.000977	-0.01807	0.033447	-0.01636	0.036865
-2.661	-0.01318	-0.01465	0.000977	-0.01807	0.024414	-0.01636	0.036865
-2.636	-0.01245	-0.01391	0.000977	-0.01733	0.024414	-0.00854	0.036865
-2.611	-0.00415	-0.00488	0.000977	-0.0083	0.024414	-0.01709	0.036865
-2.586	-0.01318	-0.00488	0.000977	-0.0083	0.024414	-0.02612	0.036133
-2.561	-0.00537	0.0022	0.000977	-0.00122	0.024414	-0.02612	0.0271
-2.536	-0.00537	-0.01855	0.00171	-0.01025	0.025147	-0.02539	0.027832
-2.511	-0.00537	-0.01855	0.010742	-0.01025	0.03418	-0.01636	0.036865
-2.486	-0.00537	-0.00684	0.017822	-0.01025	0.03418	-0.01636	0.036865
-2.461	-0.00464	-0.0061	0.016602	-0.01025	0.04126	-0.00854	0.056397
-2.436	0.00439	-0.00879	0.016602	-0.01025	0.032227	-0.00854	0.044678
-2.411	0.00439	-0.00952	0.016602	-0.01025	0.032227	-0.00928	0.055664
-2.386	0.00439	-0.01855	0.016602	-0.01025	0.043945	-0.01831	0.046631
-2.361	0.00513	-0.01782	0.00952	-0.00952	0.044678	-0.01758	0.047363
-2.336	0.01416	-0.00879	0.026367	-0.00122	0.052979	-0.00854	0.056397
-2.311	0.01416	-0.00879	0.026367	0.00146	0.043945	-0.00854	0.056397
-2.286	0.01416	-0.00879	0.026367	0.00146	0.043945	-0.00854	0.055664
-2.261	0.014894	0.00366	0.018555	0.0022	0.043945	-0.00781	0.047363
-2.236	0.023193	0.000244	0.026367	0.011231	0.043945	0.00122	0.056397
-2.211	0.014159	0.00293	0.018555	0.010497	0.043945	0.000488	0.056397
-2.186	0.00635	-0.00488	0.018555	-0.00635	0.043945	-0.00854	0.056397
-2.161	0.014894	0.00366	0.019287	0.0022	0.051758	-0.00781	0.057129
-2.136	0.023925	0.012694	0.02832	0.011229	0.051758	0.00122	0.06543
-2.111	0.016113	0.00488	0.02832	0.00269	0.051758	0.00122	0.056397
-2.086	0.023194	0.011719	0.020508	0.00146	0.043213	-0.00732	0.048584
-2.061	0.014893	0.00171	0.017334	0.0022	0.042725	-0.00781	0.057129
-2.036	0.016113	0.0022	0.038086	0.011231	0.051758	0.00122	0.06543
-2.011	0.016113	-0.00684	0.029541	0.011231	0.042969	-0.00659	0.048584
-1.986	0.015381	-0.00684	0.02832	0.010254	0.040039	0.00122	0.056397
-1.961	0.01416	0.000977	0.029053	0.00732	0.040772	0.00195	0.057129
-1.936	0.015137	0.00195	0.030273	0.0083	0.04126	0.00244	0.057617
-1.911	0.0188	0.00488	0.029541	0.011232	0.032227	-0.00659	0.048584
-1.886	0.027833	0.00415	0.020508	0.011232	0.031494	-0.00659	0.047852
-1.861	0.036377	0.00366	0.027588	0.019043	0.022461	0.000244	0.046631
-1.836	0.036865	0.00415	0.019531	0.022217	0.03125	-0.00952	0.047607
-1.811	0.027588	0.00684	0.011475	0.013916	0.034912	-0.00659	0.050293
-1.786	0.02588	0.00684	0.032227	0.022218	0.043213	-0.00659	0.056397
-1.761	0.033693	0.01465	0.040039	0.02173	0.042725	0.00122	0.064209
-1.736	0.033691	0.023193	0.031494	0.030762	0.043213	-0.00659	0.048584
-1.711	0.03369	0.031493	0.023193	0.030761	0.034912	-0.00659	0.056397
-1.686	0.025879	0.013672	0.03125	0.022217	0.043213	-0.00732	0.055664
-1.661	0.025146	0.0022	0.029053	0.011719	0.042725	-0.00781	0.054443
-1.636	0.025391	0.000977	0.038818	0.0022	0.05249	0.00122	0.055176
-1.611	0.03418	-0.00757	0.036133	0.00269	0.060791	0.00122	0.064209
-1.586	0.016846	-0.0166	0.02832	-0.00635	0.036133	-0.00659	0.056397
-1.561	0.018066	-0.00488	0.027588	-0.01733	0.0354	-0.00732	0.055664
-1.536	0.025879	-0.0166	0.0271	-0.0083	0.034912	-0.00781	0.055176
-1.511	0.017335	-0.00488	0.027588	-0.0083	0.0354	0.000488	0.055664
-1.486	0.023926	0.00293	0.018555	0.011231	0.026367	-0.00928	0.045898
-1.461	0.016113	-0.00488	0.018555	0.00342	0.026367	-0.01758	0.048584
-1.436	0.016113	-0.00488	0.018555	0.00342	0.026367	-0.00928	0.048584
-1.411	0.016113	0.00293	0.018555	-0.00903	0.026367	-0.01831	0.048584
-1.386	0.016113	0.00366	0.037354	-0.01807	0.03418	-0.00977	0.056397
-1.361	0.016113	0.011963	0.00879	-0.00635	0.025635	0.00317	0.048584
-1.336	0.016846	0.00366	0.00879	-0.00635	0.017334	-0.00854	0.047852
-1.311	0.025879	0.012695	0.00879	-0.00635	0.026367	-0.00854	0.038818
-1.286	0.026613	0.025148	-0.00293	-0.01733	0.026367	-0.01636	0.038818
-1.261	0.035644	0.020996	-0.00293	-0.00903	0.034912	-0.00854	0.038818
-1.236	0.035645	0.011475	-0.01074	-0.01025	0.043945	0.00317	0.038818
-1.211	0.023926	0.020508	-0.00293	-0.01025	0.043945	0.00317	0.038086
-1.186	0.02417	0.020752	-0.01001	-0.01099	0.044678	0.00317	0.029785
-1.161	0.01416	0.023193	-0.000977	-0.02002	0.053711	0.01416	0.038086
-1.136	0.025877	0.031493	0.00684	-0.02002	0.061523	0.00122	0.044678
-1.111	0.025147	0.021729	-0.00488	-0.02075	0.053711	0.01294	0.044678
-1.086	0.038815	0.015866	0.00708	-0.0188	0.053711	0.012207	0.043945
-1.061	0.00708	-0.0166	0.00879	-0.04736	0.041992	0.00317	0.027832
-1.036	0.015138	-0.02539	0.00879	-0.04907	0.029541	0.00244	0.036133
-1.011	0.035646	-0.00952	-0.00366	-0.06103	0.019775	0.000488	0.03418
-0.986	0.03418	-0.01465	-0.01025	-0.05786	0.013916	0.01416	0.047852
-0.961	0.023928	0.01343	-0.03931	-0.07226	0.000977	0.00122	0.014648
-0.936	0.036377	0.034912	-0.03052	-0.06616	-0.00854	0.000244	0.024902
-0.911	0.053952	0.044675	-0.01343	-0.06885	-0.02051	0.00903	0.042725
-0.886	0.04346	0.023929	-0.02173	-0.08691	-0.0166	0.012207	0.054443
-0.861	0.047363	0.074707	-0.01416	-0.06812	-0.02832	-0.00854	0.074707
-0.836	0.03662	0.072753	-0.02832	-0.06738	-0.00415	0.00317	0.126709
-0.811	0.015381	0.035645	-0.05176	-0.04785	0.011231	-0.00928	0.146973
-0.786	0.034911	0.071532	-0.06201	-0.000246	-0.03662	-0.03003	0.137939
-0.761	0.015623	0.052733	-0.00732	-0.01904	0.00488	-0.01611	0.156738
-0.736	0.022217	0.043213	-0.01172	-0.05835	-0.00659	-0.000488	0.147217
-0.711	0.042963	0.03808	-0.01978	-0.03223	-0.04321	-0.02466	0.125977
-0.686	-0.00684	-0.00659	-0.01172	-0.04932	-0.03906	0.015137	0.116699
-0.661	-0.01139	0.00374	-0.03174	-0.00846	-0.03711	0.021729	0.104248
-0.636	0.075566	0.552129	-0.02246	0.532354	-0.04663	0.00903	0.085205
-0.611	0.111572	1.31641	-0.02637	1.3877	-0.05884	0.016846	0.092285
-0.586	0.052511	1.01735	-0.08105	1.3445	-0.17407	-0.01904	0.052979
-0.561	-0.01563	0.262207	-0.05981	0.694092	-0.81006	0.012695	0.03418
-0.536	-0.14531	0.142289	0.218506	0.315873	-1.09033	-0.04028	0.52002
-0.511	-0.18656	-0.33671	0.3396	-0.17582	-0.47485	0.291016	0.689209
-0.486	-0.13355	-0.45825	0.039063	-0.55493	-0.32153	0.285645	0.560547
-0.461	-0.09157	-0.23781	0.011963	-0.40333	-0.61621	0.038818	0.281982
-0.436	-0.08203	-0.16284	-0.09668	-0.84717	-1.198	-0.62769	-0.4104
-0.411	-0.08131	-0.78615	-0.31494	-1.54884	-2.62622	-1.67993	-1.38843
-0.386	-0.48472	-1.59531	-0.22876	-1.84531	-1.88452	-3.17993	-2.80078
-0.361	0.025147	-0.323	-0.63403	0.106445	0.319824	-1.80933	-3.41797
-0.336	0.289435	1.49085	-1.24512	2.17371	2.61475	-1.72632	-1.23511
-0.311	0.436279	0.654541	-0.25317	1.82227	4.57495	2.25439	-1.98682
-0.286	0.06133	-0.34419	1.19238	-0.39521	2.63721	4.44092	3.23462
-0.261	0.303753	-0.29952	3.05884	-0.05123	1.479	2.36646	4.01929
-0.236	0.358643	-0.04858	1.4375	0.184082	0.519531	0.140625	0.689941
-0.211	0.100354	-0.07592	-0.20508	-0.09081	-0.37842	-0.5835	-0.44434
-0.186	-0.1709	-0.01563	-0.4187	-0.07251	-0.63525	-0.74121	-0.60449
-0.161	-0.28172	0.0801	-0.04736	0.085227	-0.36401	-0.08569	-0.26782
-0.136	-0.51901	0.165807	0.143555	0.238561	-0.02954	-0.03564	-0.03613
-0.111	-0.44702	0.336426	0.061279	0.469482	0.013184	-0.12695	-0.08716
-0.086	-0.13984	0.59527	0.079346	0.776667	0.170166	-0.10571	-0.02271
-0.061	0.223389	0.591064	0.146484	0.959717	0.222412	-0.00586	0.00269
-0.036	0.699951	-0.3523	0.270508	0.55957	-0.07471	0.196777	0.098145
-0.011	1.83618	-0.46826	0.463379	-2.79321	-3.36768	0.170654	0.098633
0.014	3.22534	-0.46826	0.473389	-2.79321	-4.54346	-3.63989	-0.28638
0.039002	4.5564	-0.53442	-0.58228	-4.98755	-4.18018	-14.1189	-10.0396
0.063999	6.40747	3.10986	-2.13989	1.50757	-3.89893	-13.8376	-22.1797
0.089001	8.31957	7.76683	-2.13989	12.2324	12.6865	-13.8376	-22.1797
0.114002	10.6519	12.5352	-2.13989	25.8755	34.8975	13.3945	-22.1797
0.139	12.6367	17.4243	3.53613	40.8328	60.6328	49.4336	25.4424
0.164001	14.8826	22.2239	10.9524	57.6931	88.1755	90.7422	89.187
0.188999	17.063	26.864	19.5486	73.6982	116.007	135.29	158.407
0.214001	19.1809	31.1194	27.9006	89.0645	142.902	179.886	226.032
0.239002	20.9776	35.1089	36.8892	103.878	169.864	222.226	289.534
0.264	22.7188	39.27	45.4836	117.267	192.597	261.616	350.321
0.289001	24.3186	42.4922	53.8816	129.262	213.077	296.48	400.198
0.313999	25.574	45.3289	62.1248	139.83	230.579	326.911	442.963
0.339001	26.5352	47.7422	69.1689	148.735	245.438	352.823	479.382
0.364002	27.5339	49.8953	75.5808	156.744	257.726	374.823	509.329
0.389	28.3171	51.5635	80.9341	163.008	267.51	391.626	533.591
0.414001	28.7622	53.231	85.9719	168.043	275.425	404.544	552.804
0.438999	29.187	54.4695	90.0803	172.002	281.514	414.678	567.866
0.464001	29.6216	55.6448	93.6492	175.299	286.178	422.622	579.562
0.489002	30.043	56.1714	96.5178	177.774	289.764	428.771	588.58
0.514	30.3247	56.8154	99.1384	179.692	292.842	433.484	596.323
0.539001	30.5313	57.3911	100.846	181.271	294.994	437.294	602.147
0.563999	30.6995	57.8494	102.429	182.641	296.87	440.231	606.384
0.589001	30.8579	58.2036	103.605	183.711	298.32	442.918	610.368
0.614002	30.999	58.5505	104.404	184.459	299.608	444.823	613.582
0.639	31.0803	58.8394	105.045	185.292	300.625	446.682	616.821
0.664001	31.2073	59.0232	105.668	185.85	301.623	448.242	619.232
0.688999	31.2532	59.2549	106.604	186.386	302.444	449.592	621.796
0.714001	31.3252	59.3442	106.753	186.826	303.275	450.98	624.135
0.739002	31.3809	59.384	107.178	187.303	303.977	452.323	626.217
0.764	31.417	59.4666	107.457	187.75	304.688	453.58	628.144
0.789001	31.4851	59.5972	107.683	188.144	305.37	454.625	630.209
0.813999	31.5325	59.656	107.991	188.424	306.022	456.125	631.794
0.839001	31.5525	59.7231	108.2	188.744	306.622	456.815	633.443
0.864002	31.5845	59.8059	108.342	189.056	307.195	457.907	635.004
0.889	31.624	59.9048	108.624	189.36	307.745	458.86	636.516
0.914001	31.6426	59.9741	108.841	189.642	308.293	459.768	637.955
0.938999	31.6753	60.0657	108.983	189.915	308.763	460.631	639.284
0.964001	31.7236	60.155	109.144	190.2	309.216	461.421	640.427
0.989002	31.7354	60.2065	109.313	190.453	309.643	462.218	641.595
1.014	31.7644	60.2849	109.459	190.713	310.029	462.903	642.646
1.039	31.8025	60.3523	109.58	190.97	310.413	463.598	643.677
1.064	31.832	60.4111	109.721	191.18	310.831	464.309	644.658
1.089	31.8721	60.4719	109.841	191.411	311.214	464.877	645.497
1.114	31.8916	60.502	109.964	191.589	311.595	465.441	646.39
1.139	31.9229	60.5632	110.09	191.78	311.999	466.055	647.234
1.164	31.9487	60.6301	110.197	191.967	312.381	466.615	648.019
1.189	31.9666	60.6855	110.327	192.154	312.701	467.148	648.867
1.214	32.0022	60.7424	110.42	192.338	312.972	467.666	649.606
1.239	32.0244	60.7708	110.548	192.491	313.273	468.156	650.279
1.264	32.05	60.8193	110.635	192.657	313.551	468.654	650.873
1.289	32.0693	60.8684	110.72	192.808	313.822	469.059	651.469
1.314	32.1001	60.9221	110.828	192.962	314.092	469.495	652.058
1.339	32.1125	60.9485	110.909	193.1	314.33	469.898	652.618
1.364	32.1321	60.9878	110.995	193.249	314.558	470.262	653.196
1.389	32.1357	61.0117	111.085	193.358	314.807	470.646	653.765
1.414	32.1704	61.073	111.177	193.51	315.062	471.045	654.207
1.439	32.1809	61.0813	111.246	193.637	315.257	471.366	654.676
1.464	32.2024	61.1213	111.335	193.758	315.46	471.725	655.166
1.489	32.2229	61.1724	111.396	193.879	315.622	472.027	655.588
1.514	32.2458	61.2156	111.479	193.998	315.871	472.347	656.019
1.539	32.2473	61.2395	111.526	194.127	316.029	472.623	656.448
1.564	32.2698	61.2805	111.597	194.236	316.229	472.956	656.829
1.589	32.311	61.3406	111.658	194.378	316.39	473.256	657.22
1.614	32.3228	61.3711	111.744	194.46	316.577	473.534	657.596
1.639	32.3296	61.3792	111.794	194.578	316.734	473.792	657.958
1.664	32.3618	61.439	111.866	194.695	316.878	474.083	658.309
1.689	32.3708	61.4668	111.957	194.788	317.07	474.347	658.688
1.714	32.3601	61.4773	112.007	194.867	317.22	474.596	659.018
1.739	32.3696	61.5078	112.066	194.986	317.351	474.837	659.345
1.764	32.3857	61.5247	112.156	195.084	317.529	475.083	659.696
1.789	32.3818	61.5403	112.205	195.147	317.66	475.304	660.038
1.814	32.4294	61.6091	112.246	195.249	317.797	475.502	660.356
1.839	32.4399	61.6367	112.296	195.345	317.93	475.713	660.648
1.864	32.4614	61.6587	112.362	195.447	318.067	475.952	660.894
1.889	32.4795	61.6946	112.407	195.523	318.201	476.146	661.178
1.914	32.48	61.7166	112.485	195.594	318.349	476.377	661.487
1.939	32.5083	61.7615	112.533	195.718	318.476	476.576	661.734
1.964	32.52	61.7664	112.606	195.776	318.609	476.765	661.976
1.989	32.54	61.8079	112.653	195.857	318.744	476.954	662.246
2.014	32.54	61.8279	112.711	195.924	318.857	477.131	662.474
2.039	32.5442	61.8591	112.786	196.021	318.999	477.306	662.737
2.064	32.5798	61.8894	112.813	196.096	319.097	477.474	662.985
2.089	32.5876	61.9268	112.876	196.172	319.207	477.654	663.248
2.114	32.5986	61.9492	112.926	196.246	319.326	477.802	663.454
2.139	32.6118	61.9902	112.979	196.336	319.421	477.966	663.661
2.164	32.6169	62.0193	113.044	196.416	319.547	478.144	663.886
2.189	32.6199	62.0393	113.102	196.487	319.664	478.311	664.112
2.214	32.6189	62.0498	113.154	196.545	319.765	478.466	664.337
2.239	32.6318	62.0676	113.214	196.606	319.868	478.634	664.526
2.264	32.6189	62.0879	113.274	196.667	319.975	478.775	664.734
2.289	32.6274	62.1099	113.324	196.747	320.068	478.925	664.938
2.314	32.6384	62.1448	113.354	196.833	320.156	479.043	665.116
2.339	32.6377	62.1482	113.404	196.886	320.239	479.176	665.287
2.364	32.6384	62.1858	113.443	196.964	320.347	479.303	665.474
2.389	32.6501	62.1902	113.497	197.025	320.425	479.424	665.668
2.414	32.6677	62.2471	113.555	197.135	320.526	479.574	665.845
2.439	32.6802	62.2695	113.596	197.208	320.626	479.693	666.036
2.464	32.6885	62.29	113.652	197.275	320.717	479.82	666.206
2.489	32.6995	62.3257	113.692	197.366	320.815	479.933	666.377
2.514	32.6892	62.3274	113.762	197.435	320.935	480.082	666.565
2.539	32.7068	62.3474	113.814	197.513	321.038	480.206	666.74
2.564	32.7263	62.3938	113.865	197.601	321.148	480.334	666.9
2.589	32.7393	62.4287	113.915	197.687	321.257	480.452	667.098
2.614	32.738	62.4456	113.963	197.751	321.347	480.574	667.246
2.639	32.7568	62.4766	114.012	197.835	321.444	480.702	667.414
2.664	32.7615	62.5088	114.08	197.917	321.576	480.842	667.593
2.689	32.7888	62.5383	114.144	198.008	321.675	480.961	667.755
2.714	32.8096	62.5771	114.183	198.096	321.785	481.092	667.914
2.739	32.8091	62.5947	114.232	198.164	321.906	481.232	668.104
2.764	32.8369	62.6384	114.285	198.246	322.006	481.356	668.267
2.789	32.8564	62.6848	114.343	198.332	322.128	481.492	668.446
2.814	32.8662	62.7151	114.395	198.396	322.236	481.635	668.617
2.839	32.8564	62.7153	114.451	198.464	322.344	481.762	668.777
2.864	32.8689	62.7383	114.509	198.544	322.467	481.91	668.944
2.889	32.8884	62.7861	114.56	198.624	322.584	482.041	669.113
2.914	32.917	62.8147	114.611	198.693	322.694	482.192	669.284
2.939	32.9268	62.8486	114.649	198.772	322.772	482.312	669.434
2.964	32.9392	62.8743	114.691	198.845	322.876	482.434	669.595
2.989	32.9385	62.8967	114.75	198.913	322.995	482.594	669.763
3.014	32.9482	62.9163	114.783	198.984	323.094	482.732	669.966
3.039	32.9678	62.9465	114.843	199.042	323.205	482.882	670.135
3.064	32.9775	62.9768	114.892	199.114	323.304	483.023	670.313
3.089	32.9873	62.9966	114.923	199.184	323.396	483.143	670.475
3.114	32.999	63.0178	114.974	199.243	323.504	483.293	670.658
3.139	33.0166	63.0452	115.023	199.313	323.596	483.432	670.844
3.164	33.0166	63.0557	115.073	199.374	323.705	483.592	671.024
3.189	33.0264	63.0852	115.111	199.441	323.804	483.741	671.213
3.214	33.0369	63.1233	115.161	199.522	323.886	483.873	671.386
3.239	33.0576	63.135	115.212	199.585	323.986	484.031	671.573
3.264	33.0674	63.1689	115.249	199.645	324.084	484.162	671.743
3.289	33.0784	63.1968	115.3	199.715	324.193	484.313	671.925
3.314	33.0908	63.2178	115.341	199.766	324.294	484.451	672.114
3.339	33.0967	63.2463	115.384	199.832	324.387	484.602	672.307
3.364	33.1077	63.2671	115.435	199.885	324.496	484.751	672.497
3.389	33.1091	63.2793	115.471	199.945	324.596	484.892	672.698
3.414	33.1389	63.3257	115.513	200.012	324.675	485.033	672.887
3.439	33.1416	63.3362	115.562	200.063	324.775	485.186	673.063
3.464	33.1475	63.3704	115.612	200.133	324.876	485.323	673.264
3.489	33.1682	63.396	115.646	200.184	324.967	485.464	673.417
3.514	33.1709	63.4065	115.703	200.233	325.065	485.615	673.596
3.539	33.1885	63.4377	115.724	200.298	325.156	485.764	673.758
3.564	33.1885	63.4475	115.772	200.344	325.255	485.902	673.925
3.589	33.1982	63.4749	115.813	200.405	325.348	486.043	674.086
3.614	33.2073	63.4966	115.84	200.462	325.426	486.172	674.247
3.639	33.2178	63.5178	115.874	200.502	325.517	486.322	674.397
3.664	33.2275	63.5452	115.911	200.565	325.595	486.449	674.534
3.689	33.2366	63.5657	115.961	200.623	325.687	486.594	674.684
3.714	33.2471	63.6077	115.99	200.675	325.774	486.732	674.842
3.739	33.2561	63.6252	116.02	200.732	325.867	486.861	674.965
3.764	33.2693	63.6455	116.054	200.774	325.955	486.982	675.124
3.789	33.2893	63.687	116.102	200.832	326.046	487.121	675.274
3.814	33.29	63.6975	116.132	200.874	326.136	487.252	675.405
3.839	33.3069	63.7268	116.179	200.934	326.223	487.381	675.555
3.864	33.3096	63.7456	116.204	200.983	326.307	487.503	675.685
3.889	33.3269	63.7551	116.251	201.043	326.405	487.611	675.823
3.914	33.335	63.7737	116.272	201.09	326.476	487.733	675.954
3.939	33.3467	63.7932	116.321	201.134	326.566	487.841	676.073
3.964	33.3564	63.8271	116.354	201.203	326.653	487.943	676.204
3.989	33.3752	63.8503	116.39	201.24	326.735	488.062	676.314
4.014	33.376	63.8538	116.42	201.281	326.803	488.162	676.434
4.039	33.3975	63.885	116.448	201.323	326.884	488.269	676.553
4.064	33.4006	63.8979	116.49	201.375	326.963	488.371	676.665
4.089	33.4092	63.9163	116.529	201.412	327.042	488.482	676.783
4.114	33.4189	63.9377	116.549	201.453	327.114	488.58	676.893
4.139	33.4299	63.9565	116.58	201.504	327.193	488.679	677.003
4.164	33.4385	63.9768	116.613	201.545	327.275	488.761	677.113
4.189	33.4482	63.9963	116.631	201.596	327.335	488.844	677.216
4.214	33.4717	64.0295	116.672	201.645	327.415	488.943	677.336
4.239	33.4768	64.0483	116.703	201.693	327.497	489.021	677.443
4.264	33.4893	64.0686	116.723	201.735	327.563	489.094	677.548
4.289	33.5002	64.0867	116.763	201.792	327.636	489.193	677.655
4.314	33.5088	64.0959	116.804	201.826	327.716	489.273	677.767
4.339	33.5205	64.1174	116.822	201.887	327.795	489.363	677.887
4.364	33.5364	64.1362	116.854	201.924	327.859	489.445	677.975
4.389	33.5283	64.1565	116.88	201.975	327.933	489.532	678.086
4.414	33.5518	64.176	116.905	202.023	327.995	489.594	678.177
4.439	33.5598	64.2085	116.944	202.072	328.068	489.674	678.288
4.464	33.5596	64.219	116.973	202.117	328.135	489.753	678.375
4.489	33.5693	64.2476	117.012	202.166	328.197	489.813	678.477
4.514	33.5889	64.2581	117.045	202.217	328.264	489.895	678.577
4.539	33.6084	64.2778	117.072	202.254	328.329	489.986	678.668
4.564	33.5986	64.2854	117.104	202.305	328.387	490.057	678.757
4.589	33.6182	64.3062	117.135	202.355	328.435	490.124	678.848
4.614	33.6279	64.3284	117.164	202.404	328.508	490.203	678.948
4.639	33.6497	64.3472	117.202	202.441	328.566	490.274	679.047
4.664	33.6455	64.3628	117.221	202.5	328.614	490.332	679.135
4.689	33.6663	64.3835	117.252	202.552	328.653	490.412	679.216
4.714	33.667	64.387	117.28	202.583	328.718	490.481	679.315
4.739	33.6855	64.4058	117.32	202.641	328.773	490.554	679.406
4.764	33.6865	64.4241	117.35	202.689	328.823	490.633	679.485
4.789	33.7158	64.4573	117.378	202.744	328.873	490.7	679.582
4.814	33.7258	64.4753	117.399	202.792	328.906	490.76	679.653
4.839	33.7295	64.4858	117.432	202.834	328.954	490.82	679.745
4.864	33.7471	64.4963	117.459	202.874	329.012	490.9	679.825
4.889	33.7571	64.5164	117.512	202.913	329.065	490.973	679.925
4.914	33.7607	64.5256	117.542	202.955	329.116	491.051	680.004
4.939	33.7659	64.5437	117.553	202.995	329.155	491.094	680.087
4.964	33.7793	64.5471	117.591	203.023	329.206	491.162	680.167
4.989	33.7881	64.5854	117.608	203.082	329.254	491.224	680.244
5.014	33.8042	64.5964	117.623	203.129	329.284	491.295	680.327
5.039	33.7979	64.605	117.661	203.152	329.326	491.355	680.406
5.064	33.8186	64.6265	117.672	203.214	329.356	491.414	680.477
5.089	33.8264	64.6382	117.711	203.254	329.413	491.49	680.573
5.114	33.8284	64.6558	117.751	203.302	329.455	491.54	680.643
5.139	33.8408	64.6675	117.769	203.335	329.493	491.592	680.714
5.164	33.8496	64.678	117.809	203.363	329.535	491.671	680.804
5.189	33.8691	64.7153	117.824	203.423	329.567	491.723	680.883
5.214	33.8691	64.717	117.85	203.455	329.617	491.792	680.965
5.239	33.8694	64.7351	117.865	203.502	329.647	491.834	681.028
5.264	33.8779	64.7502	117.895	203.533	329.686	491.895	681.108
5.289	33.8965	64.7729	117.933	203.584	329.726	491.966	681.207
5.314	33.9084	64.7964	117.951	203.632	329.754	492.016	681.268
5.339	33.9045	64.8062	117.981	203.663	329.797	492.072	681.336
5.364	33.9182	64.8237	118.003	203.693	329.827	492.122	681.419
5.389	33.9189	64.8354	118.029	203.732	329.874	492.17	681.505
5.414	33.9272	64.8445	118.058	203.773	329.914	492.23	681.584
5.439	33.9404	64.8674	118.089	203.825	329.945	492.293	681.655
5.464	33.9492	64.887	118.111	203.854	329.983	492.35	681.715
5.489	33.9573	64.9265	118.13	203.901	330.005	492.393	681.786
5.514	33.9668	64.9272	118.159	203.932	330.045	492.452	681.865
5.539	33.9678	64.9456	118.193	203.975	330.086	492.504	681.936
5.564	33.9875	64.9656	118.215	204.011	330.125	492.564	682.016
5.589	33.9756	64.9741	118.249	204.044	330.172	492.62	682.094
5.614	33.9973	64.9956	118.272	204.095	330.196	492.662	682.165
5.639	34.001	65.019	118.31	204.123	330.235	492.723	682.245
5.664	34.009	65.0278	118.329	204.162	330.273	492.771	682.313
5.689	34.0166	65.0452	118.341	204.201	330.303	492.81	682.376
5.714	34.0364	65.075	118.382	204.253	330.355	492.872	682.467
5.739	34.0273	65.0757	118.402	204.281	330.385	492.912	682.518
5.764	34.0354	65.0945	118.43	204.314	330.416	492.965	682.597
5.789	34.0371	65.0952	118.449	204.353	330.452	493.01	682.674
5.814	34.0569	65.114	118.501	204.392	330.496	493.073	682.754
5.839	34.0569	65.1226	118.53	204.422	330.514	493.111	682.825
5.864	34.0784	65.1433	118.541	204.473	330.552	493.142	682.893
5.889	34.0781	65.1577	118.57	204.492	330.583	493.193	682.957
5.914	34.0852	65.1667	118.6	204.533	330.622	493.232	683.041
5.939	34.0764	65.1746	118.61	204.551	330.643	493.279	683.104
5.964	34.0781	65.1772	118.659	204.574	330.685	493.342	683.184
5.989	34.0977	65.1987	118.681	204.622	330.704	493.373	683.248
6.014	34.0972	65.2156	118.71	204.656	330.742	493.42	683.324
6.039	34.1016	65.229	118.733	204.687	330.773	493.45	683.388
6.064	34.1094	65.2375	118.753	204.714	330.795	493.494	683.456
6.089	34.1152	65.2554	118.783	204.741	330.836	493.554	683.54
6.114	34.1155	65.2644	118.814	204.761	330.875	493.593	683.606
6.139	34.1289	65.2847	118.843	204.804	330.896	493.634	683.678
6.164	34.1282	65.2957	118.868	204.831	330.935	493.685	683.754
6.189	34.127	65.3081	118.888	204.854	330.956	493.723	683.804
6.214	34.146	65.325	118.909	204.889	330.994	493.77	683.885
6.239	34.1396	65.3354	118.942	204.912	331.024	493.813	683.956
6.264	34.1438	65.3445	118.951	204.942	331.056	493.853	684.017
6.289	34.1584	65.3647	118.98	204.965	331.077	493.904	684.085
6.314	34.1594	65.3757	119.01	204.993	331.123	493.939	684.164
6.339	34.1584	65.3875	119.03	205.012	331.145	493.982	684.217
6.364	34.166	65.3921	119.05	205.043	331.184	494.03	684.293
6.389	34.1655	65.4148	119.093	205.071	331.215	494.064	684.368
6.414	34.1777	65.4272	119.11	205.094	331.253	494.113	684.427
6.439	34.178	65.446	119.13	205.131	331.265	494.153	684.494
6.464	34.1895	65.4468	119.152	205.143	331.303	494.184	684.566
6.489	34.1887	65.4556	119.169	205.182	331.342	494.232	684.635
6.514	34.1963	65.4722	119.203	205.201	331.377	494.275	684.707
6.539	34.2161	65.4929	119.231	205.252	331.404	494.323	684.775
6.564	34.2073	65.5054	119.244	205.264	331.426	494.354	684.835
6.589	34.2161	65.5164	119.262	205.301	331.464	494.394	684.907
6.614	34.2197	65.5366	119.289	205.324	331.485	494.439	684.973
6.639	34.2395	65.5457	119.317	205.352	331.523	494.491	685.053
6.664	34.2268	65.5483	119.331	205.363	331.553	494.531	685.105
6.689	34.2473	65.573	119.339	205.401	331.584	494.57	685.174
6.714	34.2393	65.5757	119.371	205.412	331.625	494.621	685.249
6.739	34.2559	65.5972	119.393	205.441	331.656	494.675	685.315
6.764	34.2671	65.613	119.402	205.474	331.678	494.702	685.376
6.789	34.2598	65.6167	119.43	205.494	331.724	494.753	685.444
6.814	34.2747	65.6355	119.441	205.53	331.743	494.781	685.512
6.839	34.2656	65.6362	119.458	205.543	331.784	494.834	685.573
6.864	34.2893	65.6667	119.49	205.582	331.826	494.881	685.657
6.889	34.291	65.6675	119.492	205.604	331.856	494.904	685.718
6.914	34.2988	65.6765	119.52	205.633	331.895	494.96	685.794
6.939	34.3059	65.6938	119.529	205.67	331.926	494.992	685.854
6.964	34.2969	65.6929	119.571	205.691	331.965	495.051	685.926
6.989	34.3157	65.7126	119.572	205.731	331.994	495.074	685.978
7.014	34.3184	65.7163	119.593	205.752	332.017	495.125	686.055
7.039	34.3293	65.7351	119.62	205.803	332.052	495.172	686.123
7.064	34.3284	65.7358	119.626	205.814	332.073	495.189	686.174
7.089	34.3372	65.7654	119.661	205.843	332.103	495.241	686.266
7.114	34.3359	65.7573	119.669	205.862	332.133	495.281	686.316
7.139	34.3352	65.7625	119.701	205.881	332.184	495.333	686.396
7.164	34.3491	65.7886	119.703	205.904	332.208	495.355	686.448
7.189	34.345	65.8044	119.719	205.933	332.254	495.411	686.513
7.214	34.3486	65.7964	119.732	205.952	332.284	495.443	686.573
7.239	34.3567	65.8125	119.751	205.971	332.302	495.47	686.633
7.264	34.3674	65.8179	119.771	205.994	332.335	495.514	686.697
7.289	34.3684	65.8269	119.799	206.024	332.375	495.563	686.773
7.314	34.3704	65.8269	119.8	206.035	332.405	495.582	686.825
7.339	34.3643	65.8433	119.809	206.07	332.431	495.622	686.874
7.364	34.377	65.8452	119.833	206.072	332.466	495.665	686.958
7.389	34.3765	65.8535	119.852	206.1	332.506	495.693	687.018
7.414	34.377	65.8472	119.861	206.11	332.516	495.713	687.068
7.439	34.384	65.8708	119.889	206.13	332.554	495.753	687.144
7.464	34.3867	65.8628	119.901	206.151	332.582	495.802	687.194
7.489	34.394	65.8835	119.909	206.183	332.604	495.841	687.255
7.514	34.3984	65.8862	119.921	206.191	332.635	495.881	687.315
7.539	34.4094	65.906	119.94	206.223	332.674	495.928	687.371
7.564	34.4082	65.9058	119.948	206.233	332.692	495.959	687.424
7.589	34.4148	65.9246	119.96	206.253	332.734	496.011	687.504
7.614	34.3984	65.9243	119.97	206.273	332.766	496.052	687.545
7.639	34.4172	65.9441	120.003	206.294	332.804	496.103	687.625
7.664	34.4199	65.9458	120.01	206.313	332.827	496.135	687.677
7.689	34.427	65.9539	120.02	206.332	332.853	496.191	687.745
7.714	34.4253	65.9531	120.033	206.342	332.862	496.222	687.798
7.739	34.418	65.9585	120.049	206.344	332.906	496.273	687.863
7.764	34.4375	65.9761	120.054	206.384	332.917	496.293	687.916
7.789	34.4358	65.9841	120.079	206.391	332.943	496.353	687.984
7.814	34.4358	65.9839	120.078	206.402	332.965	496.379	688.035
7.839	34.4563	66.0154	120.083	206.442	332.977	496.402	688.088
7.864	34.4465	66.0027	120.101	206.44	333.015	496.455	688.157
7.889	34.4368	66.0044	120.121	206.443	333.025	496.492	688.218
7.914	34.4426	66.0125	120.119	206.471	333.042	496.521	688.284
7.939	34.4456	66.0239	120.148	206.471	333.086	496.562	688.344
7.964	34.4583	66.0359	120.151	206.502	333.095	496.581	688.396
7.989	34.457	66.0337	120.151	206.513	333.106	496.613	688.444
8.014	34.468	66.0457	120.168	206.533	333.133	496.64	688.512
8.039	34.4739	66.0652	120.16	206.545	333.143	496.66	688.564
8.064	34.4644	66.0671	120.188	206.573	333.166	496.7	688.637
8.089	34.4688	66.0669	120.192	206.573	333.176	496.712	688.676
8.114	34.4797	66.0867	120.204	206.592	333.207	496.751	688.756
8.139	34.4778	66.0884	120.219	206.595	333.232	496.772	688.804
8.164	34.4758	66.0962	120.219	206.621	333.242	496.801	688.865
8.189	34.4746	66.0942	120.229	206.621	333.254	496.813	688.905
8.214	34.4973	66.1133	120.24	206.653	333.285	496.853	688.966
8.239	34.4875	66.1052	120.243	206.651	333.295	496.865	689.018
8.264	34.4934	66.105	120.258	206.669	333.304	496.901	689.074
8.289	34.4839	66.113	120.258	206.682	333.315	496.902	689.105
8.314	34.5	66.1238	120.278	206.693	333.345	496.943	689.174
8.339	34.5071	66.1248	120.277	206.713	333.354	496.95	689.194
8.364	34.509	66.1284	120.29	206.724	333.364	496.961	689.243
8.389	34.5071	66.1367	120.29	206.733	333.383	496.99	689.283
8.414	34.5061	66.145	120.309	206.743	333.394	497.014	689.306
8.439	34.5181	66.1453	120.309	206.763	333.404	497.03	689.332
8.464	34.5078	66.145	120.331	206.772	333.426	497.045	689.377
8.489	34.5188	66.1563	120.343	206.795	333.445	497.064	689.395
8.514	34.5256	66.1646	120.35	206.802	333.463	497.084	689.434
8.539	34.5256	66.1646	120.359	206.813	333.474	497.1	689.464
8.564	34.5176	66.1626	120.351	206.81	333.477	497.104	689.477
8.589	34.5364	66.1738	120.383	206.831	333.508	497.124	689.518
8.614	34.5266	66.1743	120.379	206.843	333.513	497.152	689.515
8.639	34.5327	66.1814	120.39	206.858	333.523	497.16	689.556
8.664	34.5364	66.1733	120.379	206.862	333.534	497.162	689.544
8.689	34.5383	66.2061	120.399	206.881	333.552	497.191	689.577
8.714	34.5364	66.1851	120.401	206.892	333.553	497.191	689.606
8.739	34.5344	66.2009	120.416	206.899	333.572	497.21	689.614
8.764	34.5371	66.2036	120.407	206.911	333.583	497.221	689.632
8.789	34.5437	66.2148	120.43	206.934	333.603	497.241	689.645
8.814	34.5383	66.2075	120.44	206.933	333.596	497.241	689.646
8.839	34.5481	66.2263	120.447	206.944	333.623	497.261	689.664
8.864	34.5383	66.2173	120.439	206.954	333.621	497.262	689.674
8.889	34.5481	66.2246	120.469	206.963	333.643	497.29	689.715
8.914	34.5461	66.2251	120.471	206.962	333.646	497.281	689.716
8.939	34.5483	66.2361	120.483	206.985	333.668	497.302	689.749
8.964	34.5481	66.2271	120.491	206.984	333.667	497.314	689.766
8.989	34.5576	66.2341	120.5	207.004	333.693	497.331	689.795
9.014	34.554	66.2329	120.491	207.001	333.697	497.323	689.797
9.039	34.5442	66.2322	120.51	207.008	333.707	497.345	689.826
9.064	34.5581	66.2358	120.51	207.023	333.717	497.345	689.84
9.089	34.5461	66.252	120.531	207.031	333.731	497.353	689.865
9.114	34.5559	66.2524	120.528	207.032	333.723	497.352	689.862
9.139	34.5657	66.2634	120.528	207.051	333.73	497.36	689.884
9.164	34.5559	66.2661	120.542	207.042	333.745	497.363	689.905
9.189	34.5586	66.2664	120.549	207.05	333.756	497.372	689.915
9.214	34.573	66.283	120.547	207.071	333.761	497.381	689.932
9.239	34.5684	66.2739	120.57	207.069	333.783	497.401	689.953
9.264	34.5754	66.2859	120.562	207.092	333.786	497.393	689.955
9.289	34.5774	66.2954	120.581	207.091	333.795	497.402	689.966
9.314	34.5872	66.3064	120.588	207.115	333.812	497.418	689.983
9.339	34.5894	66.2974	120.579	207.114	333.81	497.41	689.993
9.364	34.5891	66.3123	120.6	207.121	333.824	497.421	690.014
9.389	34.5872	66.3042	120.6	207.12	333.823	497.422	690.008
9.414	34.585	66.314	120.623	207.133	333.847	497.442	690.037
9.439	34.5977	66.3267	120.622	207.142	333.848	497.426	690.037
9.464	34.5964	66.3223	120.631	207.153	333.862	497.443	690.055
9.489	34.595	66.3228	120.63	207.158	333.856	497.443	690.056
9.514	34.5969	66.3337	120.638	207.161	333.862	497.451	690.074
9.539	34.6074	66.3364	120.651	207.173	333.874	497.441	690.078
9.564	34.606	66.3438	120.648	207.184	333.875	497.45	690.084
9.589	34.5957	66.3364	120.659	207.183	333.892	497.458	690.093
9.614	34.614	66.3435	120.658	207.198	333.89	497.451	690.095
9.639	34.5969	66.3423	120.669	207.202	333.904	497.453	690.104
9.664	34.6067	66.3533	120.679	207.221	333.902	497.461	690.106
9.689	34.6086	66.3445	120.682	207.212	333.906	497.453	690.116
9.714	34.6067	66.3542	120.697	207.222	333.924	497.462	690.126
9.739	34.6204	66.365	120.69	207.227	333.922	497.451	690.124
9.764	34.614	66.3748	120.701	207.242	333.935	497.471	690.137
9.789	34.6084	66.365	120.7	207.23	333.934	497.451	690.125
9.814	34.6047	66.3638	120.711	207.231	333.937	497.452	690.135
9.839	34.6067	66.3647	120.721	207.24	333.948	497.464	690.136
9.864	34.6165	66.3848	120.73	207.263	333.962	497.46	690.154
9.889	34.6067	66.3853	120.721	207.253	333.955	497.452	690.147
9.914	34.6121	66.3923	120.727	207.272	333.951	497.441	690.143
9.939	34.6067	66.395	120.741	207.259	333.953	497.441	690.146
9.964	34.6165	66.406	120.752	207.283	333.965	497.454	690.164
9.989	34.6184	66.405	120.75	207.282	333.967	497.443	690.158
10.014	34.6157	66.406	120.758	207.293	333.981	497.452	690.172
10.039	34.6055	66.4126	120.758	207.3	333.971	497.432	690.165
10.064	34.6157	66.4119	120.781	207.3	333.993	497.452	690.167
10.089	34.6167	66.4141	120.78	207.313	333.996	497.441	690.165
10.114	34.6165	66.4138	120.779	207.313	333.986	497.433	690.167
10.139	34.6184	66.4165	120.79	207.312	333.992	497.43	690.165
10.164	34.6157	66.4236	120.787	207.33	334.002	497.431	690.167
10.189	34.6055	66.4226	120.801	207.32	334.004	497.431	690.169
10.214	34.6274	66.4353	120.808	207.344	334.014	497.431	690.165
10.239	34.6167	66.4263	120.8	207.343	334.006	497.425	690.155
10.264	34.6318	66.4448	120.82	207.354	334.023	497.421	690.165
10.289	34.6165	66.4458	120.819	207.35	334.013	497.414	690.163
10.314	34.6255	66.4524	120.83	207.362	334.035	497.423	690.165
10.339	34.6152	66.4438	120.829	207.36	334.033	497.411	690.155
10.364	34.6262	66.4438	120.853	207.372	334.047	497.415	690.168
10.389	34.6362	66.4548	120.842	207.391	334.045	497.402	690.148
10.414	34.636	66.4607	120.847	207.391	334.054	497.411	690.162
10.439	34.6333	66.4629	120.838	207.393	334.043	497.391	690.144
10.464	34.627	66.4556	120.846	207.392	334.054	497.393	690.155
10.489	34.645	66.4736	120.871	207.41	334.064	497.401	690.157
10.514	34.6387	66.4556	120.87	207.412	334.072	497.389	690.155
10.539	34.6531	66.4629	120.877	207.411	334.074	497.392	690.145
10.564	34.636	66.4634	120.879	207.411	334.072	497.38	690.133
10.589	34.6497	66.4744	120.883	207.442	334.086	497.384	690.144
10.614	34.6477	66.4771	120.881	207.432	334.084	497.373	690.134
10.639	34.645	66.4763	120.888	207.434	334.093	497.389	690.131
10.664	34.6465	66.4824	120.887	207.442	334.084	497.361	690.125
10.689	34.645	66.4741	120.912	207.441	334.103	497.382	690.135
10.714	34.6458	66.4829	120.911	207.45	334.096	497.363	690.117
10.739	34.6477	66.4822	120.91	207.46	334.103	497.351	690.115
10.764	34.6575	66.4968	120.92	207.462	334.103	497.352	690.105
10.789	34.6587	66.4978	120.927	207.475	334.101	497.348	690.103
10.814	34.6563	66.5044	120.92	207.481	334.115	497.342	690.094
10.839	34.6558	66.5044	120.927	207.489	334.112	497.34	690.085
10.864	34.6665	66.5234	120.93	207.502	334.118	497.336	690.087
10.889	34.6602	66.5154	120.941	207.493	334.124	497.333	690.077
10.914	34.6665	66.5173	120.95	207.501	334.122	497.333	690.075
10.939	34.6672	66.5122	120.95	207.503	334.133	497.322	690.064
10.964	34.6653	66.5232	120.969	207.51	334.144	497.323	690.086
10.989	34.6672	66.5261	120.96	207.524	334.137	497.323	690.056
11.014	34.6648	66.5342	120.972	207.522	334.144	497.312	690.055
11.039	34.6602	66.5161	120.969	207.515	334.144	497.301	690.045
11.064	34.6743	66.5349	120.969	207.529	334.142	497.301	690.043
11.089	34.679	66.5337	120.979	207.534	334.156	497.293	690.037
11.114	34.6777	66.5449	120.979	207.542	334.155	497.29	690.035
11.139	34.676	66.5366	120.983	207.542	334.145	497.282	690.016
11.164	34.6753	66.5454	120.997	207.554	334.163	497.271	690.015
11.189	34.679	66.5447	120.991	207.553	334.164	497.273	690.016
11.214	34.6848	66.5544	121.002	207.559	334.167	497.273	690.008
11.239	34.686	66.541	121.01	207.561	334.173	497.274	689.994
11.264	34.6875	66.5571	121.012	207.564	334.176	497.273	689.998
11.289	34.6978	66.5642	121.019	207.572	334.176	497.253	689.984
11.314	34.6948	66.5623	121.008	207.573	334.174	497.249	689.974
11.339	34.686	66.5525	121.02	207.569	334.183	497.241	689.973
11.364	34.6875	66.5632	121.032	207.582	334.176	497.242	689.965
11.389	34.6978	66.5752	121.03	207.573	334.183	497.243	689.955
11.414	34.6868	66.5571	121.028	207.573	334.191	497.23	689.945
11.439	34.6965	66.572	121.039	207.582	334.183	497.232	689.943
11.464	34.6946	66.5623	121.05	207.581	334.188	497.232	689.937
11.489	34.696	66.5762	121.05	207.591	334.194	497.224	689.936
11.514	34.6868	66.5649	121.032	207.581	334.183	497.214	689.918
11.539	34.6973	66.5837	121.047	207.602	334.193	497.202	689.924
11.564	34.7036	66.574	121.049	207.592	334.191	497.203	689.906
11.589	34.7083	66.5847	121.051	207.603	334.206	497.211	689.916
11.614	34.7061	66.5847	121.051	207.613	334.195	497.184	689.886
11.639	34.7065	66.5767	121.061	207.601	334.194	497.193	689.905
11.664	34.718	66.5845	121.06	207.614	334.204	497.19	689.896
11.689	34.7075	66.5947	121.061	207.621	334.205	497.182	689.897
11.714	34.7043	66.5923	121.06	207.622	334.203	497.183	689.887
11.739	34.7063	66.5911	121.058	207.628	334.203	497.161	689.876
11.764	34.7043	66.5864	121.073	207.611	334.215	497.162	689.877
11.789	34.7173	66.5935	121.08	207.634	334.205	497.163	689.875
11.814	34.7065	66.5962	121.078	207.612	334.215	497.151	689.873
11.839	34.718	66.6025	121.068	207.631	334.212	497.154	689.871
11.864	34.7161	66.5925	121.067	207.629	334.193	497.13	689.865
11.889	34.729	66.6162	121.091	207.631	334.202	497.134	689.888
11.914	34.718	66.5981	121.081	207.635	334.196	497.123	689.878
11.939	34.7083	66.6052	121.088	207.633	334.212	497.131	689.884
11.964	34.7141	66.6042	121.09	207.632	334.193	497.111	689.885
11.989	34.7156	66.6123	121.088	207.638	334.207	497.112	689.907
12.014	34.718	66.6177	121.092	207.644	334.205	497.104	689.905
12.039	34.7207	66.6169	121.091	207.643	334.202	497.093	689.927
12.064	34.7268	66.6147	121.088	207.643	334.204	497.101	689.936
12.089	34.7219	66.6111	121.1	207.651	334.204	497.081	689.935
12.114	34.7231	66.6094	121.111	207.649	334.205	497.094	689.956
12.139	34.7161	66.6248	121.102	207.651	334.195	497.091	689.967
12.164	34.7136	66.615	121.109	207.658	334.197	497.083	689.976
12.189	34.7278	66.6255	121.105	207.665	334.201	497.079	689.974
12.214	34.718	66.624	121.107	207.671	334.198	497.079	690.001
12.239	34.7278	66.6218	121.118	207.661	334.203	497.092	690.014
12.264	34.7258	66.6353	121.119	207.672	334.203	497.1	690.024
12.289	34.7231	66.6338	121.129	207.67	334.217	497.104	690.047
12.314	34.7278	66.6353	121.131	207.674	334.214	497.105	690.076
12.339	34.7261	66.6345	121.129	207.672	334.204	497.12	690.074
12.364	34.7297	66.6367	121.128	207.674	334.222	497.113	690.085
12.389	34.7349	66.6443	121.14	207.672	334.212	497.13	690.106
12.414	34.7161	66.6345	121.143	207.671	334.226	497.134	690.128
12.439	34.7368	66.6443	121.149	207.693	334.224	497.142	690.146
12.464	34.718	66.6353	121.132	207.672	334.226	497.142	690.155
12.489	34.7246	66.6541	121.147	207.683	334.231	497.142	690.177
12.514	34.7349	66.6521	121.141	207.689	334.224	497.145	690.195
12.539	34.7356	66.6541	121.16	207.681	334.234	497.165	690.225
12.564	34.7368	66.6521	121.151	207.691	334.246	497.164	690.226
12.589	34.7258	66.6541	121.17	207.681	334.256	497.174	690.264
12.614	34.7395	66.6567	121.168	207.694	334.253	497.19	690.274
12.639	34.7368	66.6641	121.17	207.701	334.252	497.191	690.306
12.664	34.7344	66.6638	121.168	207.702	334.273	497.211	690.324
12.689	34.7449	66.6619	121.159	207.708	334.283	497.203	690.338
12.714	34.7356	66.6646	121.181	207.702	334.293	497.225	690.377
12.739	34.7485	66.6748	121.18	207.713	334.302	497.233	690.406
12.764	34.7375	66.6648	121.179	207.704	334.325	497.232	690.414
12.789	34.7349	66.6846	121.177	207.718	334.331	497.25	690.443
12.814	34.7278	66.6665	121.168	207.712	334.332	497.263	690.457
12.839	34.7258	66.6729	121.19	207.71	334.365	497.294	690.507
12.864	34.7358	66.6665	121.18	207.712	334.363	497.294	690.516
12.889	34.7395	66.6736	121.188	207.725	334.38	497.302	690.554
12.914	34.7446	66.6836	121.178	207.731	334.383	497.322	690.564
12.939	34.7375	66.6841	121.189	207.733	334.392	497.331	690.594
12.964	34.7466	66.6943	121.191	207.742	334.417	497.354	690.627
12.989	34.7395	66.688	121.19	207.741	334.435	497.375	690.658
13.014	34.7366	66.6824	121.21	207.744	334.452	497.391	690.695
13.039	34.7363	66.6824	121.2	207.74	334.453	497.391	690.705
13.064	34.7419	66.6904	121.211	207.739	334.474	497.423	690.746
13.089	34.7346	66.6841	121.209	207.76	334.476	497.431	690.76
13.114	34.7473	66.6951	121.21	207.751	334.474	497.454	690.778
13.139	34.7446	66.6931	121.198	207.771	334.502	497.468	690.794
13.164	34.7493	66.6953	121.207	207.776	334.511	497.488	690.815
13.189	34.7466	66.6951	121.22	207.774	334.523	497.502	690.838
13.214	34.7473	66.7048	121.219	207.791	334.534	497.523	690.864
13.239	34.7446	66.7029	121.218	207.781	334.564	497.542	690.874
13.264	34.7268	66.6931	121.219	207.791	334.566	497.574	690.908
13.289	34.7583	66.7068	121.231	207.801	334.575	497.594	690.926
13.314	34.7395	66.7051	121.241	207.813	334.584	497.602	690.945
13.339	34.7454	66.7056	121.247	207.823	334.605	497.622	690.976
13.364	34.7544	66.7119	121.241	207.83	334.615	497.633	690.985
13.389	34.7356	66.7056	121.259	207.831	334.636	497.661	691.015
13.414	34.7563	66.7236	121.253	207.853	334.645	497.673	691.037
13.439	34.7378	66.7175	121.269	207.845	334.664	497.701	691.063
13.464	34.7375	66.7263	121.279	207.852	334.674	497.722	691.085
13.489	34.7385	66.7163	121.27	207.854	334.683	497.732	691.107
13.514	34.7344	66.7205	121.3	207.869	334.704	497.763	691.145
13.539	34.7563	66.7341	121.281	207.878	334.717	497.775	691.146
13.564	34.7454	66.7322	121.293	207.872	334.727	497.795	691.177
13.589	34.7544	66.7422	121.3	207.88	334.747	497.815	691.207
13.614	34.7434	66.7419	121.308	207.882	334.761	497.829	691.222
13.639	34.7534	66.7446	121.318	207.901	334.782	497.861	691.265
13.664	34.7563	66.7627	121.32	207.91	334.783	497.873	691.286
13.689	34.7571	66.7517	121.319	207.92	334.792	497.889	691.304
13.714	34.7466	66.7537	121.317	207.922	334.801	497.908	691.334
13.739	34.759	66.7637	121.329	207.924	334.823	497.93	691.364
13.764	34.7571	66.7681	121.347	207.935	334.853	497.961	691.397
13.789	34.7661	66.7822	121.34	207.949	334.855	497.973	691.416
13.814	34.7551	66.7759	121.338	207.942	334.864	497.991	691.446
13.839	34.7573	66.7822	121.353	207.951	334.877	498.006	691.479
13.864	34.7571	66.7751	121.351	207.95	334.886	498.023	691.498
13.889	34.7661	66.7852	121.369	207.972	334.911	498.051	691.536
13.914	34.759	66.7849	121.367	207.966	334.913	498.063	691.557
13.939	34.7571	66.7876	121.368	207.985	334.931	498.083	691.573
13.964	34.7581	66.7937	121.358	207.993	334.933	498.091	691.595
13.989	34.7532	66.7927	121.382	207.989	334.954	498.115	691.646
14.014	34.7632	66.7917	121.371	207.999	334.967	498.123	691.668
14.039	34.7654	66.8037	121.374	208.019	334.976	498.152	691.698
14.064	34.7571	66.8044	121.38	208.024	334.985	498.163	691.716
14.089	34.7598	66.8064	121.379	208.022	334.993	498.182	691.744
14.114	34.7661	66.8044	121.378	208.031	335.012	498.198	691.774
14.139	34.7551	66.7947	121.386	208.041	335.022	498.21	691.804
14.164	34.7563	66.7927	121.39	208.042	335.043	498.232	691.838
14.189	34.7649	66.8027	121.389	208.051	335.052	498.252	691.865
14.214	34.7622	66.8018	121.399	208.049	335.062	498.272	691.895
14.239	34.7544	66.7947	121.389	208.061	335.062	498.271	691.908
14.264	34.7554	66.8052	121.407	208.082	335.071	498.292	691.935
14.289	34.7661	66.8115	121.408	208.08	335.08	498.311	691.965
14.314	34.7473	66.8052	121.408	208.082	335.101	498.331	692.002
14.339	34.7563	66.8118	121.41	208.091	335.102	498.339	692.015
14.364	34.7493	66.8064	121.42	208.093	335.125	498.363	692.058
14.389	34.759	66.8162	121.427	208.114	335.134	498.382	692.084
14.414	34.7563	66.8181	121.42	208.123	335.135	498.394	692.097
14.439	34.7493	66.8162	121.418	208.116	335.144	498.402	692.136
14.464	34.7664	66.8252	121.429	208.142	335.144	498.413	692.158
14.489	34.7571	66.8152	121.431	208.131	335.166	498.434	692.196
14.514	34.7581	66.8347	121.441	208.141	335.175	498.454	692.218
14.539	34.7454	66.8142	121.443	208.151	335.176	498.464	692.24
14.564	34.759	66.8364	121.448	208.164	335.194	498.48	692.278
14.589	34.7563	66.835	121.438	208.173	335.195	498.493	692.296
14.614	34.7454	66.8357	121.45	208.163	335.204	498.505	692.325
14.639	34.7544	66.8416	121.449	208.189	335.215	498.511	692.345
14.664	34.7554	66.8438	121.459	208.19	335.235	498.535	692.387
14.689	34.7473	66.8435	121.47	208.189	335.236	498.551	692.417
14.714	34.7681	66.8572	121.459	208.212	335.245	498.555	692.439
14.739	34.7571	66.8552	121.468	208.213	335.253	498.579	692.474
14.764	34.7583	66.8525	121.458	208.223	335.254	498.591	692.496
14.789	34.7473	66.8462	121.47	208.221	335.265	498.6	692.527
14.814	34.7571	66.8535	121.48	208.223	335.286	498.631	692.577
14.839	34.7544	66.8643	121.478	208.24	335.295	498.635	692.598
14.864	34.7551	66.8533	121.479	208.231	335.304	498.651	692.614
14.889	34.7644	66.8669	121.48	208.261	335.304	498.654	692.636
14.914	34.759	66.865	121.471	208.254	335.314	498.671	692.675
14.939	34.7563	66.8623	121.499	208.263	335.331	498.691	692.704
14.964	34.7493	66.8562	121.488	208.253	335.332	498.7	692.726
14.989	34.7473	66.865	121.502	208.272	335.353	498.724	692.764
15.014	34.7639	66.8738	121.5	208.282	335.355	498.736	692.777
15.039	34.7551	66.8618	121.502	208.27	335.364	498.743	692.815
15.064	34.7649	66.8845	121.502	208.28	335.365	498.756	692.825
15.089	34.7664	66.8826	121.512	208.298	335.375	498.773	692.859
15.114	34.7571	66.8728	121.526	208.291	335.391	498.792	692.892
15.139	34.7551	66.8711	121.517	208.302	335.39	498.798	692.904
15.164	34.7681	66.8865	121.528	208.32	335.412	498.822	692.946
15.189	34.7688	66.8845	121.538	208.315	335.421	498.838	692.964
15.214	34.7668	66.8872	121.528	208.325	335.424	498.842	692.985
15.239	34.7759	66.9014	121.541	208.339	335.434	498.863	693.015
15.264	34.7649	66.9021	121.551	208.34	335.463	498.881	693.057
15.289	34.7671	66.8933	121.56	208.343	335.455	498.885	693.07
15.314	34.7661	66.9131	121.558	208.349	335.465	498.902	693.096
15.339	34.7786	66.9067	121.568	208.364	335.491	498.921	693.124
15.364	34.7766	66.9255	121.568	208.373	335.504	498.941	693.146
15.389	34.7778	66.915	121.571	208.375	335.515	498.941	693.173
15.414	34.7747	66.9128	121.577	208.381	335.515	498.96	693.194
15.439	34.7766	66.9333	121.59	208.391	335.535	498.986	693.235
15.464	34.7739	66.9229	121.592	208.401	335.545	498.994	693.258
15.489	34.7747	66.9243	121.599	208.401	335.554	499.014	693.275
15.514	34.7769	66.9353	121.601	208.41	335.562	499.021	693.304
15.539	34.7876	66.9443	121.6	208.423	335.572	499.033	693.335
15.564	34.7883	66.9341	121.606	208.425	335.593	499.049	693.345
15.589	34.7786	66.9453	121.6	208.432	335.594	499.064	693.366
15.614	34.7874	66.9441	121.619	208.441	335.604	499.081	693.396
15.639	34.7747	66.9353	121.628	208.44	335.626	499.112	693.426
15.664	34.7844	66.9419	121.622	208.458	335.635	499.115	693.438
15.689	34.7942	66.9529	121.642	208.462	335.644	499.132	693.457
15.714	34.7917	66.9502	121.639	208.48	335.665	499.151	693.486
15.739	34.7864	66.9519	121.631	208.481	335.664	499.152	693.496
15.764	34.7844	66.9529	121.646	208.479	335.681	499.189	693.534
15.789	34.7935	66.9619	121.656	208.488	335.703	499.2	693.552
15.814	34.7981	66.9634	121.657	208.5	335.711	499.208	693.582
15.839	34.7961	66.9744	121.649	208.511	335.711	499.219	693.594
15.864	34.7981	66.9724	121.668	208.524	335.722	499.24	693.613
15.889	34.8071	66.9736	121.665	208.533	335.743	499.258	693.643
15.914	34.7964	66.9636	121.67	208.522	335.756	499.273	693.655
15.939	34.7961	66.9841	121.689	208.531	335.773	499.302	693.677
15.964	34.7974	66.9736	121.688	208.541	335.783	499.31	693.704
15.989	34.8059	66.9822	121.698	208.55	335.792	499.322	693.725
16.014	34.804	66.9849	121.692	208.571	335.804	499.343	693.738
16.039	34.8137	66.9919	121.711	208.569	335.813	499.355	693.757
16.064	34.8142	66.9893	121.708	208.578	335.814	499.374	693.778
16.089	34.7942	66.9824	121.717	208.578	335.832	499.39	693.803
16.114	34.7961	66.9822	121.728	208.581	335.842	499.402	693.824
16.139	34.8052	67.0037	121.727	208.611	335.851	499.422	693.843
16.164	34.8062	67.0056	121.726	208.612	335.872	499.45	693.863
16.189	34.8059	67.0037	121.727	208.622	335.873	499.452	693.873
16.214	34.8079	67.0056	121.738	208.621	335.883	499.461	693.903
16.239	34.8169	67.0029	121.759	208.631	335.903	499.5	693.925
16.264	34.7981	66.9929	121.749	208.633	335.912	499.503	693.946
16.289	34.8079	67.0056	121.76	208.643	335.921	499.523	693.956
16.314	34.8052	67.0146	121.76	208.652	335.922	499.54	693.978
16.339	34.8098	67.0083	121.769	208.654	335.944	499.551	694.004
16.364	34.8071	67.0271	121.762	208.674	335.945	499.555	694.006
16.389	34.8081	67.0251	121.769	208.684	335.955	499.572	694.036
16.414	34.8186	67.0342	121.771	208.693	335.964	499.59	694.046
16.439	34.8059	67.0239	121.772	208.692	335.976	499.605	694.079
16.464	34.804	67.0349	121.793	208.69	335.998	499.613	694.099
16.489	34.8052	67.0322	121.791	208.708	336.008	499.634	694.118
16.514	34.8059	67.033	121.8	208.721	336.023	499.653	694.143
16.539	34.8071	67.0349	121.788	208.724	336.014	499.65	694.163
16.564	34.7961	67.033	121.799	208.713	336.025	499.679	694.174
16.589	34.8062	67.0352	121.808	208.724	336.042	499.69	694.203
16.614	34.8052	67.042	121.808	208.738	336.054	499.713	694.217
16.639	34.8059	67.0356	121.811	208.739	336.063	499.723	694.246
16.664	34.8071	67.042	121.81	208.74	336.064	499.734	694.248
16.689	34.8079	67.0466	121.82	208.752	336.074	499.753	694.278
16.714	34.8059	67.0447	121.83	208.763	336.103	499.773	694.303
16.739	34.8071	67.042	121.828	208.771	336.104	499.781	694.316
16.764	34.7961	67.0359	121.825	208.772	336.121	499.799	694.346
16.789	34.8137	67.0642	121.83	208.789	336.125	499.814	694.366
16.814	34.8159	67.0623	121.842	208.791	336.135	499.843	694.386
16.839	34.8149	67.0642	121.849	208.801	336.155	499.862	694.424
16.864	34.8196	67.074	121.842	208.823	336.156	499.865	694.437
16.889	34.8176	67.0759	121.86	208.834	336.174	499.893	694.475
16.914	34.8267	67.0735	121.867	208.843	336.19	499.909	694.506
16.939	34.8157	67.0642	121.868	208.844	336.19	499.932	694.531
16.964	34.8176	67.0662	121.871	208.842	336.215	499.955	694.555
16.989	34.8157	67.0767	121.881	208.853	336.224	499.972	694.578
17.014	34.8286	67.0945	121.888	208.882	336.234	499.991	694.615
17.039	34.8293	67.0857	121.881	208.881	336.244	499.993	694.629
17.064	34.8274	67.0837	121.891	208.885	336.254	500.014	694.655
17.089	34.8293	67.0857	121.898	208.895	336.275	500.042	694.677
17.114	34.8267	67.084	121.911	208.905	336.295	500.065	694.71
17.139	34.8352	67.1033	121.912	208.91	336.285	500.074	694.737
17.164	34.8364	67.1045	121.91	208.919	336.295	500.091	694.76
17.189	34.8364	67.0935	121.913	208.92	336.316	500.111	694.786
17.214	34.8254	67.0923	121.931	208.922	336.325	500.122	694.806
17.239	34.8347	67.1143	121.927	208.943	336.341	500.15	694.835
17.264	34.8293	67.1152	121.929	208.935	336.341	500.161	694.845
17.289	34.8391	67.115	121.919	208.953	336.344	500.169	694.866
17.314	34.8372	67.1169	121.939	208.951	336.353	500.181	694.885
17.339	34.8384	67.1143	121.948	208.96	336.374	500.211	694.927
17.364	34.8352	67.1157	121.941	208.962	336.375	500.215	694.936
17.389	34.8442	67.1228	121.951	208.981	336.385	500.234	694.959
17.414	34.8364	67.1318	121.949	208.992	336.406	500.246	694.986
17.439	34.8254	67.125	121.951	208.981	336.403	500.262	695.016
17.464	34.8274	67.1255	121.959	208.99	336.424	500.273	695.025
17.489	34.8257	67.1326	121.969	209.001	336.435	500.293	695.045
17.514	34.8474	67.1455	121.97	209.023	336.444	500.301	695.063
17.539	34.8274	67.1345	121.959	209.024	336.444	500.313	695.076
17.564	34.8293	67.1372	121.961	209.022	336.445	500.333	695.095
17.589	34.8384	67.1436	121.969	209.033	336.455	500.341	695.126
17.614	34.8274	67.1367	121.989	209.026	336.476	500.365	695.147
17.639	34.8284	67.1355	121.979	209.034	336.476	500.372	695.158
17.664	34.8157	67.1345	121.983	209.022	336.486	500.384	695.188
17.689	34.8333	67.1404	121.989	209.04	336.483	500.384	695.198
17.714	34.8345	67.1423	121.99	209.047	336.484	500.392	695.209
17.739	34.823	67.1396	121.991	209.056	336.495	500.403	695.226
17.764	34.8254	67.145	121.979	209.061	336.494	500.4	695.236
17.789	34.8274	67.1523	122.006	209.073	336.511	500.429	695.263
17.814	34.8357	67.1553	122.01	209.082	336.511	500.441	695.282
17.839	34.8157	67.1443	122.007	209.071	336.521	500.448	695.292
17.864	34.8176	67.1541	122.008	209.073	336.525	500.46	695.314
17.889	34.8149	67.1553	122.01	209.082	336.535	500.472	695.344
17.914	34.8235	67.1521	122.019	209.088	336.544	500.48	695.354
17.939	34.8137	67.1501	122.008	209.097	336.545	500.493	695.365
17.964	34.823	67.1514	122.01	209.09	336.556	500.494	695.384
17.989	34.8286	67.1641	122.019	209.114	336.565	500.51	695.386
18.014	34.8184	67.156	122.019	209.112	336.562	500.521	695.404
18.039	34.8372	67.1658	122.017	209.121	336.562	500.521	695.423
18.064	34.8337	67.1631	122.019	209.13	336.571	500.542	695.444
18.089	34.8176	67.156	122.02	209.123	336.584	500.545	695.467
18.114	34.8267	67.1541	122.027	209.121	336.594	500.562	695.485
18.139	34.8079	67.156	122.029	209.122	336.592	500.563	695.496
18.164	34.8293	67.1658	122.027	209.145	336.601	500.583	695.506
18.189	34.8274	67.1641	122.021	209.143	336.595	500.582	695.508
18.214	34.8364	67.1755	122.019	209.16	336.604	500.59	695.526
18.239	34.8257	67.1736	122.019	209.153	336.595	500.594	695.537
18.264	34.8481	67.1943	122.021	209.183	336.605	500.615	695.567
18.289	34.8293	67.1763	122.032	209.172	336.615	500.622	695.59
18.314	34.8391	67.1951	122.039	209.174	336.633	500.642	695.616
18.339	34.8442	67.1917	122.049	209.191	336.642	500.643	695.617
18.364	34.8372	67.1843	122.052	209.18	336.663	500.663	695.647
18.389	34.8345	67.1931	122.041	209.192	336.656	500.661	695.657
18.414	34.8381	67.2058	122.043	209.204	336.665	500.662	695.668
18.439	34.8254	67.1931	122.048	209.192	336.661	500.692	695.687
18.464	34.8276	67.1951	122.041	209.201	336.664	500.695	695.696
18.489	34.8274	67.1931	122.039	209.203	336.674	500.695	695.707
18.514	34.8325	67.2021	122.049	209.208	336.686	500.723	695.725
18.539	34.8254	67.1912	122.051	209.209	336.685	500.713	695.733
18.564	34.8345	67.2051	122.049	209.219	336.683	500.734	695.748
18.589	34.8274	67.2048	122.051	209.223	336.683	500.734	695.755
18.614	34.8254	67.2029	122.056	209.221	336.701	500.741	695.772
18.639	34.8267	67.2041	122.056	209.23	336.702	500.749	695.775
18.664	34.8157	67.1931	122.071	209.223	336.703	500.761	695.805
18.689	34.8247	67.2029	122.078	209.229	336.714	500.761	695.804
18.714	34.814	67.2009	122.068	209.231	336.703	500.762	695.816
18.739	34.8254	67.2107	122.08	209.239	336.704	500.77	695.834
18.764	34.8149	67.2126	122.07	209.25	336.704	500.773	695.816
18.789	34.8267	67.2209	122.088	209.251	336.713	500.781	695.843
18.814	34.8157	67.2051	122.079	209.24	336.711	500.779	695.853
18.839	34.8176	67.2056	122.097	209.242	336.722	500.779	695.865
18.864	34.8267	67.2236	122.096	209.251	336.731	500.791	695.877
18.889	34.8196	67.2166	122.099	209.235	336.731	500.812	695.896
18.914	34.8247	67.2217	122.092	209.24	336.725	500.813	695.905
18.939	34.8247	67.2139	122.09	209.241	336.724	500.822	695.897
18.964	34.8066	67.1958	122.099	209.222	336.754	500.834	695.929
18.989	34.8123	67.2021	122.092	209.237	336.746	500.845	695.938
19.014	34.7971	67.1914	122.097	209.22	336.744	500.854	695.936
19.039	34.8059	67.1841	122.098	209.211	336.744	500.863	695.932
19.064	34.8064	67.2021	122.072	209.22	336.725	500.863	695.925
19.089	34.7988	67.1965	122.09	209.226	336.743	500.872	695.937
19.114	34.8105	67.2251	122.087	209.233	336.732	500.863	695.935
19.139	34.8247	67.2236	122.069	209.24	336.723	500.882	695.957
19.164	34.8052	67.2034	122.086	209.242	336.733	500.92	695.985
19.189	34.8059	67.196	122.072	209.23	336.735	500.895	696.007
19.214	34.8164	67.1921	122.112	209.24	336.748	500.934	696
19.239	34.823	67.1907	122.099	209.273	336.74	500.931	696.023
19.264	34.8286	67.1846	122.106	209.314	336.724	500.94	696.027
19.289	34.8364	67.1736	122.079	209.298	336.724	500.974	696.047
19.314	34.8247	67.1826	122.077	209.271	336.754	500.964	696.068
19.339	34.8489	67.1738	122.097	209.282	336.755	501.001	696.105
19.364	34.8257	67.1538	122.1	209.251	336.771	501.024	696.118
19.389	34.8394	67.1731	122.1	209.283	336.751	501.028	696.146
19.414	34.8623	67.1721	122.089	209.282	336.722	501.013	696.134
19.439	35.1756	67.4842	122.12	209.58	336.756	501.015	696.178
19.464	35.6729	67.9925	122.071	210.1	336.755	500.985	696.156
19.489	36.3206	68.6189	122.091	210.747	336.787	500.993	696.206
19.514	36.7504	69.0058	122.075	211.115	336.812	500.968	696.212
19.539	36.65	68.5582	122.36	210.716	337.103	501.252	696.504
19.564	36.7309	68.0121	122.868	210.144	337.649	501.749	697.005
19.589	36.8024	67.4714	123.514	209.629	338.271	502.366	697.631
19.614	34.0039	67.0639	123.848	209.384	338.665	502.681	698.017
19.639	29.7553	66.8061	123.412	209.109	338.298	502.21	697.573
19.664	27.7742	63.7239	122.858	205.984	337.045	501.678	696.996
19.689	27.5259	59.3767	122.418	201.336	330.676	501.233	696.479
19.714	36.7551	60.3222	121.917	202.806	328.743	496.481	695.861
19.739	37.4746	62.2554	119.098	204.505	331.474	492.808	694.33
19.764	37.8843	71.7803	114.111	211.106	341.533	495.147	688.747
19.789	36.1738	69.7522	114.995	211.084	338.134	496.536	688.419
19.814	35.947	69.7522	117.252	211.084	338.19	505.083	691.127
19.839	35.4856	68.674	125.912	210.448	337.256	507.33	698.327
19.864	34.1599	68.4357	128.258	209.808	337.502	503.182	702.488
19.889	31.3708	67.3532	124.441	208.908	336.928	501.994	698.552
19.914	26.8641	63.9759	123.024	206.917	334.797	501.994	696.976
19.939	22.9009	58.1152	122.599	205.383	332.624	501.973	696.956
19.964	19.3728	53.1563	122.294	192.833	312.088	501.004	696.733
19.989	16.3752	48.1235	120.558	174.495	282.565	496.956	708.285
20.014	13.6836	42.8128	116.245	153.616	249.743	485.816	707.734
20.039	11.4636	36.6191	106.475	133.544	217.022	446.92	722.766
20.064	9.7832	31.2507	94.4043	114.874	186.514	399.386	679.928
20.089	7.81934	26.457	82.5432	97.8921	157.327	349.386	616.581
20.114	6.885	22.1203	71.322	83.2463	133.778	300.535	539.256
20.139	5.82812	18.6601	60.9141	70.7248	113.214	255.874	466.007
20.164	4.95216	15.6731	51.8108	60.0073	96.262	216.618	397.402
20.189	4.22048	13.4231	44.011	51.1009	81.9966	182.735	336.133
20.214	3.76025	11.4529	37.6353	43.9402	70.5281	153.395	283.017
20.239	3.26856	10.1873	31.8982	37.9956	61.3369	130.421	238.37
20.264	2.97339	8.74951	27.1436	33.4226	53.5645	111.727	201.738
20.289	2.75952	8.08887	23.5347	29.4727	47.6426	96.501	172.117
20.314	2.49024	7.15918	20.4172	26.1978	42.9038	84.5562	147.934
20.339	2.27125	6.38013	17.9353	23.7004	38.5088	74.3931	128.257
20.364	2.15503	5.91773	15.9565	21.7961	35.0422	66.4873	111.413
20.389	2.07788	5.51367	14.3037	20.3164	32.1548	59.5886	98.4165
20.414	2.02539	5.10815	13.0867	18.6982	29.9453	53.9673	87.8914
20.439	1.95483	4.69043	12.2075	17.3394	27.875	49.6399	79.0818
20.464	1.89307	4.4707	11.0647	16.2649	26.322	45.2952	71.6101
20.489	1.84668	4.33716	10.4556	15.408	24.7153	42.0867	65.4512
20.514	1.78711	4.22632	9.80737	14.5491	23.1965	39.1982	60.0098
20.539	1.71338	4.06958	9.19312	13.8933	22.2212	36.7068	55.5339
20.564	1.64527	3.95825	8.71606	13.3799	20.9871	34.4438	51.5225
20.589	1.62573	3.87817	8.42334	12.6826	20.2043	32.6462	48.0208
20.614	1.57691	3.76978	8.11938	12.2849	19.2288	31.0872	44.6228
20.639	1.56885	3.65747	7.80078	11.8945	18.4348	29.48	42.1035
20.664	1.53931	3.55152	7.5415	11.4236	17.7549	27.916	39.4941
20.689	1.51831	3.4707	7.33276	11.0747	17.1062	26.6741	37.4124
20.714	1.479	3.37769	7.10376	10.7454	16.5178	25.647	35.655
20.739	1.45044	3.30005	6.90308	10.407	15.9578	24.6143	33.6824
20.764	1.42603	3.20068	6.68555	10.1372	15.4294	23.5757	31.9126
20.789	1.40674	3.12183	6.49487	9.84937	15.0261	22.5496	30.5625
20.814	1.34692	3.04028	6.32202	9.58472	14.6003	21.7866	29.0427
20.839	1.33984	3.00293	6.1543	9.3479	14.25	21.0386	27.9448
20.864	1.32861	2.95532	6.00195	9.11963	13.8469	20.2964	26.7444
20.889	1.30078	2.89111	5.88599	8.93603	13.4797	19.6194	25.7556
20.914	1.28003	2.83228	5.73633	8.74951	13.0911	18.9976	24.7952
20.939	1.27222	2.76563	5.63843	8.58203	12.7427	18.4805	23.8772
20.964	1.26758	2.72363	5.51709	8.3977	12.4617	17.9514	23.0256
20.989	1.23755	2.69189	5.43359	8.23584	12.1521	17.4805	22.2759
21.014	1.21265	2.62769	5.30811	8.07227	11.8921	17.0198	21.5737
21.039	1.21167	2.59277	5.21826	7.92773	11.6641	16.5923	20.8857
21.064	1.21167	2.56567	5.12549	7.79126	11.4695	16.1797	20.2427
21.089	1.17944	2.50659	5.03394	7.65381	11.2107	15.79	19.6531
21.114	1.15723	2.47168	4.94141	7.5398	11.0068	15.3655	19.0273
21.139	1.1394	2.44629	4.87671	7.40137	10.811	15.0107	18.4534
21.164	1.12061	2.40527	4.79028	7.27393	10.6421	14.6323	17.9778
21.189	1.10962	2.3689	4.69946	7.18237	10.4131	14.2612	17.4783
21.214	1.09204	2.34448	4.62891	7.06177	10.261	13.9871	17.1125
21.239	1.07959	2.29736	4.55786	6.97144	10.1028	13.7095	16.7383
21.264	1.07324	2.27905	4.48828	6.86279	9.94189	13.4304	16.3379
21.289	1.05151	2.25562	4.42896	6.78101	9.76855	13.1663	15.9778
21.314	1.02173	2.21729	4.36206	6.66333	9.63281	12.9124	15.5964
21.339	1.02099	2.19946	4.30005	6.58154	9.48511	12.6936	15.2485
21.364	1.00049	2.17554	4.23145	6.47388	9.37598	12.4722	14.9063
21.389	0.999758	2.14575	4.17773	6.38794	9.26367	12.2522	14.5261
21.414	0.991698	2.12475	4.11304	6.32373	9.10522	12.0732	14.2395
21.439	0.981932	2.09888	4.07202	6.24365	9.00488	11.9072	13.9497
21.464	0.953614	2.06787	3.98999	6.16333	8.86694	11.7034	13.688
21.489	0.962401	2.0564	3.95874	6.09204	8.76538	11.5242	13.437
21.514	0.941896	2.01807	3.91187	6.02564	8.65527	11.3713	13.1899
21.539	0.943846	1.9895	3.8728	5.96777	8.55566	11.1855	12.9705
21.564	0.930419	1.96533	3.82202	5.90088	8.42944	11.0371	12.7434
21.589	0.8938	1.93677	3.78369	5.8252	8.32788	10.8918	12.5376
21.614	0.904784	1.91748	3.73096	5.75537	8.22607	10.7234	12.311
21.639	0.881103	1.89087	3.69238	5.67651	8.1394	10.5762	12.1204
21.664	0.869385	1.85742	3.64111	5.62134	8.05566	10.4338	11.9568
21.689	0.850098	1.83594	3.60327	5.55176	7.92627	10.2769	11.75
21.714	0.852783	1.82568	3.55322	5.51465	7.8501	10.1667	11.6001
21.739	0.843017	1.80078	3.5127	5.4541	7.75659	10.0146	11.4006
21.764	0.838136	1.78784	3.49072	5.39429	7.66528	9.87256	11.2402
21.789	0.830565	1.78589	3.43799	5.35303	7.59424	9.76172	11.0864
21.814	0.813721	1.74878	3.40259	5.27515	7.51807	9.63452	10.9011
21.839	0.799317	1.7395	3.38062	5.22461	7.42627	9.51367	10.7681
21.864	0.794189	1.72095	3.33203	5.18652	7.34692	9.39331	10.6104
21.889	0.783691	1.70117	3.3208	5.13843	7.27612	9.28516	10.4915
21.914	0.771485	1.68042	3.27368	5.08301	7.19775	9.15845	10.3113
21.939	0.771973	1.65576	3.2439	5.02319	7.11841	9.07617	10.1914
21.964	0.764893	1.64331	3.19531	4.97559	7.05908	8.94946	10.0627
21.989	0.746095	1.63159	3.16528	4.9292	6.97974	8.86792	9.91211
22.014	0.75244	1.61938	3.14185	4.90527	6.91724	8.76611	9.79175
22.039	0.724611	1.60034	3.10303	4.84546	6.83545	8.67456	9.67969
22.064	0.730223	1.58813	3.07813	4.8064	6.77856	8.58813	9.56348
22.089	0.705078	1.56128	3.04492	4.75659	6.70898	8.48853	9.43433
22.114	0.692382	1.54004	3.02368	4.71558	6.65479	8.40332	9.33008
22.139	0.699219	1.5166	2.99536	4.65552	6.58789	8.30762	9.20996
22.164	0.712158	1.49976	2.96411	4.62378	6.53857	8.24683	9.09253
22.189	0.710204	1.50879	2.92651	4.59473	6.4707	8.14868	8.98584
22.214	0.714111	1.49023	2.90552	4.53638	6.40918	8.05542	8.88989
22.239	0.712158	1.45801	2.87183	4.50439	6.34595	7.96582	8.76904
22.264	0.712892	1.44898	2.85229	4.46289	6.28711	7.89478	8.6792
22.289	0.721922	1.45019	2.84399	4.42627	6.23828	7.82593	8.58032
22.314	0.720703	1.44019	2.8125	4.38599	6.177	7.73926	8.47412
22.339	0.722658	1.42066	2.78345	4.35352	6.11938	7.66748	8.38062
22.364	0.735596	1.40845	2.76367	4.31689	6.07617	7.58716	8.29883
22.389	0.742187	1.39038	2.73438	4.28442	6.02661	7.53589	8.19116
22.414	0.743408	1.37915	2.70215	4.25586	5.95728	7.43945	8.11304
22.439	0.731691	1.34937	2.68359	4.19751	5.89917	7.38599	8.03271
22.464	0.727539	1.35132	2.66699	4.18604	5.85938	7.32764	7.96265
22.489	0.733642	1.33105	2.64282	4.14526	5.81934	7.25879	7.88232
22.514	0.720705	1.32007	2.6145	4.11841	5.77661	7.1958	7.79175
22.539	0.734617	1.31933	2.56616	4.09839	5.70874	7.11816	7.70166
22.564	0.735596	1.2998	2.56348	4.0481	5.68042	7.06763	7.64307
22.589	0.715821	1.27197	2.5459	4.01611	5.63989	7.01001	7.57251
22.614	0.721678	1.27807	2.53345	3.98364	5.57983	6.93774	7.48291
22.639	0.713869	1.25952	2.50684	3.94458	5.55078	6.87817	7.41382
22.664	0.723875	1.24975	2.47632	3.92456	5.49902	6.82129	7.3335
22.689	0.703368	1.24902	2.46753	3.88525	5.46265	6.75903	7.26416
22.714	0.706056	1.23877	2.44336	3.84497	5.42676	6.7168	7.1936
22.739	0.716797	1.25073	2.41577	3.8186	5.36499	6.64355	7.1189
22.764	0.705321	1.23926	2.41284	3.79736	5.33765	6.58594	7.06201
22.789	0.703126	1.22315	2.38184	3.75733	5.30786	6.53735	6.99194
22.814	0.705078	1.23999	2.36499	3.7356	5.23999	6.47778	6.9126
22.839	0.694336	1.23096	2.35596	3.69751	5.22168	6.42969	6.86377
22.864	0.692626	1.22754	2.35571	3.67627	5.18066	6.38721	6.79272
22.889	0.674562	1.20801	2.31714	3.63599	5.12988	6.32129	6.72314
22.914	0.696287	1.21142	2.29468	3.6167	5.10034	6.25977	6.6731
22.939	0.695312	1.21143	2.27246	3.58032	5.05054	6.2207	6.60132
22.964	0.684814	1.21973	2.25562	3.55737	5.01758	6.16724	6.53369
22.989	0.672852	1.20947	2.23413	3.52759	4.97046	6.11816	6.47314
23.014	0.68457	1.21143	2.22534	3.50684	4.94116	6.08008	6.42627
23.039	0.683838	1.20801	2.20679	3.48682	4.90894	6.02734	6.36182
23.064	0.662111	1.17822	2.18726	3.44678	4.87012	5.97974	6.29541
23.089	0.663086	1.19189	2.17456	3.43066	4.82983	5.92773	6.25244
23.114	0.666258	1.19311	2.15674	3.40503	4.79663	5.88672	6.19189
23.139	0.657228	1.17944	2.14624	3.35962	4.75684	5.84692	6.13257
23.164	0.664061	1.18017	2.12402	3.34521	4.71851	5.78906	6.06299
23.189	0.652588	1.17944	2.10791	3.31665	4.70288	5.76245	6.01685
23.214	0.655273	1.18408	2.10571	3.29907	4.67163	5.71729	5.96533
23.239	0.655273	1.18213	2.06885	3.28027	4.62988	5.66089	5.90674
23.264	0.655029	1.1814	2.06421	3.26709	4.60205	5.63672	5.86182
23.289	0.643555	1.16162	2.04395	3.22876	4.57715	5.58911	5.80322
23.314	0.642578	1.15869	2.02441	3.19629	4.54077	5.55078	5.74536
23.339	0.634521	1.14893	1.99658	3.17407	4.49976	5.50073	5.70557
23.364	0.63086	1.13916	1.98486	3.15186	4.47314	5.46875	5.6438
23.389	0.631836	1.15088	1.98511	3.12793	4.44727	5.42871	5.60303
23.414	0.630859	1.1499	1.96265	3.11743	4.40796	5.37964	5.55005
23.439	0.625	1.15991	1.93335	3.09522	4.36768	5.33594	5.50122
23.464	0.614258	1.16455	1.92163	3.07129	4.34863	5.29688	5.44971
23.489	0.614258	1.15283	1.9165	3.05884	4.31885	5.26758	5.41528
23.514	0.605713	1.14233	1.90674	3.03857	4.28882	5.22925	5.37158
23.539	0.604248	1.12939	1.89551	3.00879	4.26147	5.19653	5.31226
23.564	0.602539	1.11963	1.87744	2.99829	4.23926	5.16089	5.25513
23.589	0.601807	1.12085	1.86768	2.96509	4.19189	5.11914	5.21411
23.614	0.59668	1.11108	1.85522	2.94946	4.1709	5.07739	5.16455
23.639	0.59668	1.10498	1.83569	2.92993	4.13916	5.03857	5.13135
23.664	0.595703	1.10327	1.82275	2.90771	4.1189	5.01489	5.07349
23.689	0.584961	1.09033	1.81616	2.87988	4.08691	4.95898	5.02393
23.714	0.584961	1.08057	1.79736	2.86743	4.06299	4.93042	4.99536
23.739	0.585695	1.07153	1.79736	2.83692	4.03174	4.90112	4.95435
23.764	0.605467	1.09155	1.78687	2.83618	4.0127	4.87036	4.91455
23.789	0.594728	1.07373	1.78687	2.80884	3.97827	4.82886	4.87231
23.814	0.586914	1.07275	1.76611	2.79004	3.93994	4.78784	4.82349
23.839	0.575196	1.07373	1.75562	2.77051	3.91968	4.76953	4.77979
23.864	0.58203	1.07983	1.75757	2.7561	3.89941	4.72949	4.74463
23.889	0.571289	1.06201	1.74658	2.7373	3.86377	4.69922	4.7063
23.914	0.563477	1.06104	1.73682	2.71704	3.83252	4.67065	4.65552
23.939	0.574219	1.07373	1.72437	2.70996	3.8103	4.62891	4.6145
23.964	0.556639	1.07202	1.72437	2.68896	3.78882	4.59692	4.59131
23.989	0.545898	1.05322	1.70459	2.64941	3.75928	4.54761	4.55396
24.014	0.546632	1.04248	1.70288	2.6377	3.74976	4.51758	4.50513
24.039	0.562499	1.04932	1.70825	2.62793	3.72119	4.48999	4.47583
24.064	0.545654	1.03174	1.70483	2.61816	3.71069	4.46802	4.43311
24.089	0.531983	1.02686	1.68604	2.59766	3.67236	4.41968	4.39575
24.114	0.541992	1.01123	1.68726	2.57715	3.65283	4.39844	4.36646
24.139	0.53418	1.01025	1.67529	2.56738	3.63916	4.3689	4.3313
24.164	0.53418	0.997803	1.67358	2.54639	3.60791	4.34766	4.29419
24.189	0.522217	0.97998	1.65454	2.50684	3.58936	4.3064	4.26294
24.214	0.524416	0.979006	1.65283	2.49512	3.56885	4.27881	4.22485
24.239	0.536133	0.972168	1.65479	2.48853	3.54932	4.25586	4.19189
24.264	0.524414	0.98291	1.64429	2.46265	3.53101	4.2168	4.15356
24.289	0.516602	0.973145	1.62354	2.45923	3.50049	4.1792	4.11548
24.314	0.525146	0.958496	1.61377	2.43652	3.46924	4.15698	4.08325
24.339	0.526123	0.962402	1.62036	2.41895	3.46436	4.1394	4.06641
24.364	0.524414	0.949707	1.61768	2.4082	3.45166	4.11011	4.03247
24.389	0.511963	0.939942	1.60718	2.39404	3.41968	4.07813	3.99463
24.414	0.506836	0.940918	1.58521	2.37085	3.40015	4.04761	3.95313
24.439	0.495605	0.933105	1.58643	2.36816	3.36865	4.01831	3.93091
24.464	0.495116	0.932372	1.56494	2.34985	3.35986	3.98706	3.90259
24.489	0.495117	0.923096	1.55518	2.31934	3.33081	3.95703	3.87354
24.514	0.486572	0.911865	1.56787	2.29907	3.3208	3.92944	3.83594
24.539	0.474365	0.901856	1.56689	2.28809	3.30127	3.90894	3.8147
24.564	0.483154	0.901855	1.5564	2.27124	3.28296	3.89063	3.78564
24.589	0.473633	0.889161	1.53564	2.2561	3.25244	3.85229	3.73633
24.614	0.474365	0.893066	1.52612	2.24902	3.22046	3.80957	3.71436
24.639	0.474852	0.871825	1.52393	2.23071	3.20166	3.80054	3.68188
24.664	0.466554	0.862794	1.51709	2.19824	3.17822	3.76831	3.66138
[truncated: 214 more rows]

## Sheet: S5, WT-CA
Time (s)	1.1E-6 M CypA	2.3E-6 M CypA	4.5E-6 M CypA	9.1E-6 M CypA	18.2E-6 M CypA	36.4E-6 M CypA	72.8E-6 M CypA
[truncated: 1,602 more rows]

[truncated: 5 more sheets: S6, A25D-hex, S7, K27D-hex, S8, P29K-hex, S9, K30D-hex, S10, WT-hex]
